# Supplementary material for: Measuring the shape of the biodiversity-disease relationship across systems reveals new findings and key gaps
Source: Nat Commun. 2019 Nov 6;10:5032. doi: 10.1038/s41467-019-13049-w (PMC6834853; doi:10.1038/s41467-019-13049-w)
Supplement: Supplementary file 5 — Supplementary Data 1 [file 41467_2019_13049_MOESM5_ESM.xlsx]

## Sheet: Sheet1
	Number of diversity levels	AIC: Intercept only	AIC: Linear	AIC: Second-order polynomial	AIC: Third-order polynomial		BIC: Intercept only	BIC: Linear	BIC: Second-order polynomial	BIC: Third-order polynomial		Adjusted R2: Linear	Adjusted R2: Second-order polynomial	Adjusted R2: Third-order polynomial
Clay et al 2009	34	484.98	481.61	483.36	485.34		489.26	488.04	491.93	496.05		0.0666155	0.0548489	0.0391078
Derne et al 2011	19	79.29	72.28	72.26	74.1		81.17	75.12	76.04	78.82		0.340693	0.370365	0.333865
Dizney and Ruedas 2009	5	-12.17	-11.33	-14.76	-24.27		-12.95	-12.5	-16.33	-26.22		-0.0565892	0.465312	0.892877
Ezenwa et al 2006 Human WNV (Fig 3) 2002	41	94.69	83.2	83.57	85.5		98.12	88.35	90.42	94.07		0.261901	0.272081	0.253696
Ezenwa et al 2006 Human WNV (Fig 3) 2003	33	79.66	72.66	74.33	75.76		82.65	77.15	80.32	83.24		0.214188	0.195919	0.182513
Hantsch et al 2013 E alphitoides load (Fig 2a)	18	176.57	176.32	173.51	175.2		178.57	179.31	177.49	180.18		0.0569831	0.214912	0.178662
Hantsch et al 2013 E hypophylla on Quercus load (Fig 2a)	19	213.9	210.78	212.55	214.22		216.26	214.32	217.26	220.11		0.155403	0.123658	0.092294
Hantsch et al 2013 P orbiculata on Fagus load (Fig 2b)	22	65.82	62.43	64.42	66.1		68	65.7	68.79	71.55		0.178186	0.135102	0.100415
Knops et al 2002 Lespedeza	5	9.14	4.75	6.28	8.03		8.36	3.58	4.71	6.08		0.628742	0.493219	0.0352616
Knops et al 2002 Liatris	5	26.86	27.12	26.55	25.06		26.08	25.95	24.99	23.11		0.0573566	0.154273	0.159373
Knops et al 2002 Monarda	5	20.68	21.13	23.1	24.98		19.9	19.96	21.53	23.03		0.0220292	-0.456543	-1.84768
Knops et al 2002 Schizochyrium	5	15.28	14.56	14.16	12.15		14.49	13.39	12.6	10.2		0.22496	0.281403	0.354714
Mills 2005	10	-26.81	-41.99	-41.11	-45.36		-26.2	-41.08	-39.89	-43.85		0.798163	0.793671	0.871189
Mitchell et al 2002	7	551.84	544.3	543.24	544.25		556.71	551.59	552.96	556.41		0.0965626	0.118106	0.117484
Orrock et al 2011	6	5.45	2.92	3.02	-4.59		5.61	3.16	3.34	-4.19		0.337778	0.372849	0.764264
Piudo et al 2011	13	105.53	107.42	109.42	109.68		106.81	109.34	111.98	112.87		-0.0750637	-0.172796	-0.139007
Prusinski et al 2006	6	-22.98	-23.23	-23.89	-21.89		-22.01	-21.77	-21.95	-19.46		0.0876459	0.187705	0.0861684
Suzan et al 2009	16	121.65	123.35	125.31	127.31		123.2	125.67	128.41	131.18		-0.0513597	-0.129805	-0.223907
LaCroix et al 2014	20	9.7	4.91	5.76	7.49		12.57	9.21	11.5	14.66		0.168998	0.170582	0.147314
Moore et al 2012 (Fig 2a)	19	-39.75	-39.91	-37.91	-36.39		-37.86	-37.08	-34.13	-31.67		0.0549354	-0.00409623	-0.0443763
Moore et al 2012 (Fig 2b BC)	8	-23.2	-21.61	-20.08	-18.32		-21.92	-19.69	-17.53	-15.12		-0.0520067	-0.109367	-0.200076
Moore et al 2012 (Fig 2b EG)	8	-26.29	-24.79	-22.89	-21.07		-24.75	-22.47	-19.8	-17.21		-0.0389607	-0.111578	-0.190513
Moore et al 2012 (Fig 2b FI)	7	-1.6	-2.06	-0.09	0.24		-0.81	-0.86	1.5	2.23		0.111049	0.00316341	0.0205682
Rendon et al 2014 (Fig 1a)	6	61.85	61.25	58.26	47.29		61.43	60.62	57.43	46.25		0.189563	0.529323	0.918747
Rendon et al 2014 (Fig 1b)	6	61.82	60.2	56.84	55.98		61.4	59.57	56.01	54.94		0.315818	0.626685	0.652297
Rendon et al 2014 (Fig 1c)	6	63.32	63.44	62.92	50.15		62.9	62.81	62.09	49.11		0.0863618	0.198684	0.897494
Rendon et al 2014 (Fig 1d)	6	63.28	62.98	62.42	62.04		62.87	62.35	61.59	61		0.148783	0.259205	0.252278
Xavier et al 2012 (IFAT)	8	11.93	11.44	12.49	14.02		14.29	14.97	17.2	19.91		0.0577622	0.0510888	0.0229803
Xavier et al 2012 (Hemoculture)	8	7.61	8.48	9.86	11.85		9.96	12.01	14.57	17.74		0.0025336	-0.0183033	-0.0688485
Foley et al 2009 (mammal richness)	5	-84.08	-82.43	-80.72	-78.84		-80.33	-76.81	-73.24	-69.49		-0.014349	-0.0304924	-0.0512813
Foley et al 2009 (mammal Simpson's)	39	-84.08	-82.7	-80.76	-81.22		-80.33	-77.09	-73.27	-71.86		-0.00855146	-0.0297205	-0.000465204
Kilonzo et al 2013 (E. coli)	13	-4.79	-3.92	-2.14	-0.21		-3.66	-2.22	0.12	2.61		-0.000252572	-0.0818522	-0.195044
Kilonzo et al 2013 (Salmonella)	13	62.8	61.02	62.83	64.55		63.93	62.71	65.09	67.38		0.184729	0.116065	0.038737
Kilonzo et al 2013 (Cryptosporidium)	12	100.94	102.04	101.69	103.44		101.91	103.49	103.63	105.87		-0.0206135	0.0673115	-0.0275535
Kilonzo et al 2013 (Giardia)	12	110.92	112.83	110.86	112.86		111.89	114.28	112.8	115.28		-0.0911184	0.128699	0.0201906
Lagrue et al 2015 (Apatemon)	16	-87.25	-85.42	-84.38	-82.84		-85.7	-83.1	-81.29	-78.98		-0.0602683	-0.075198	-0.131581
Lagrue et al 2015 (Coitocaecum)	9	-14.22	-12.57	-10.6	-9.78		-13.83	-11.98	-9.82	-8.8		-0.0994812	-0.277625	-0.344871
Lagrue et al 2015 (Maritrema)	8	-10.25	-12.42	-12.93	-15.34		-10.09	-12.18	-12.61	-14.94		0.307553	0.392692	0.562535
Lagrue et al 2015 (Microphalloidea)	4	1.87	-2.99	-2.81	NA		0.64	-4.83	-5.26	NA		0.729611	0.657058	NA
Lagrue et al 2015 (Microphallus)	4	-12.91	-12.18	-14.9	NA		-14.13	-14.02	-17.35	NA		-0.0910246	0.328777	NA
Lagrue et al 2015 (Pronocephalid I)	4	-13.98	-15.21	-14.34	NA		-15.21	-17.06	-16.79	NA		0.331902	-0.00932428	NA
Lagrue et al 2015 (Stegodexamene)	15	-44.34	-44.19	-43.27	-41.69		-42.93	-42.07	-40.44	-38.15		0.048038	0.0402225	-0.0183245
Lagrue et al 2015 (Telogaster)	16	-18.11	-19.2	-17.38	-18.9		-16.56	-16.88	-14.29	-15.04		0.116829	0.0595293	0.182419
Lagrue et al 2015 (Tylodelphys)	4	-10.17	-8.63	-7.08	NA		-11.4	-10.48	-9.54	NA		-0.335458	-1.38775	NA
Lagrue et al 2015 (Unidentified)	13	-24.46	-24.59	-24.14	-24.29		-23.33	-22.89	-21.88	-21.47		0.0739961	0.09628	0.148854
Liu et al 2016 (AP.mildew)	6	60.69	62.6	63.82	65.66		62.96	66	68.36	71.34		-0.0432143	-0.0590671	-0.10723
Liu et al 2016 (AP.bspot)	6	3.83	3.41	0.67	2.42		6.1	6.82	5.21	8.1		0.0570351	0.194446	0.160953
Liu et al 2016 (AP.lspot)	6	-19.36	-19.66	-20.46	-18.58		-17.09	-16.26	-15.92	-12.9		0.0523491	0.119005	0.0773322
Liu et al 2016 (AP.blight)	6	-8.57	-8.63	-10.86	-10.24		-6.3	-5.23	-6.31	-4.57		0.042265	0.163103	0.170582
Liu et al 2016 (AR.bspot)	10	-5	-8.62	-17.38	-20.27		-1.38	-3.2	-10.15	-11.23		0.0969253	0.272078	0.331088
Liu et al 2016 (AR.lspot)	10	-1.04	-3.32	-3.91	-1.93		2.58	2.1	3.32	7.1		0.0696316	0.100812	0.0793062
Liu et al 2016 (AR.blight)	10	-61.01	-61.89	-65.97	-67.91		-57.39	-56.47	-58.74	-58.87		0.0401798	0.141527	0.194325
Liu et al 2016 (AT.lspot)	10	51.31	46.91	43.48	44.18		54.53	51.75	49.92	52.23		0.134648	0.230937	0.234972
Liu et al 2016 (AT.bspot)	10	6.76	6.45	4.82	1.51		9.98	11.28	11.26	9.57		0.0337368	0.09839	0.195095
Liu et al 2016 (AT.blight)	10	-56.77	-56.9	-59.74	-61.08		-53.54	-52.07	-53.3	-53.03		0.029139	0.123109	0.174501
Liu et al 2016 (EN.smuts)	7	-38.15	-51.09	-51.97	-50.22		-35.34	-46.89	-46.37	-43.22		0.370607	0.407138	0.389387
Liu et al 2016 (EN.spot)	7	-17.21	-19.47	-28.06	-44.31		-14.41	-15.27	-22.45	-37.31		0.10139	0.34516	0.62996
Liu et al 2016 (EN.rusts)	7	-27.94	-28.49	-27.91	-26.43		-25.14	-24.28	-22.3	-19.42		0.0485352	0.0589402	0.039591
Liu et al 2016 (FS.blight)	10	25.69	23.79	25.74	27.23		29.26	29.15	32.88	36.15		0.0628939	0.0412043	0.0285413
Liu et al 2016 (FS.lspot)	10	-4.91	-13.35	-13.3	-12.25		-1.34	-8	-6.16	-3.32		0.192552	0.208665	0.206157
Liu et al 2016 (FS.rusts)	10	-88.68	-86.72	-99.7	-99.75		-85.11	-81.37	-92.57	-90.83		-0.0229805	0.254526	0.270634
Liu et al 2016 (FS.mildew)	10	-321.91	-320.96	-322.16	-322.4		-318.34	-315.61	-315.02	-313.48		0.000275018	0.0477889	0.072414
Liu et al 2016 (KH.blight)	10	67.85	65.9	67.9	69.6		71.55	71.45	75.3	78.85		0.0602104	0.0389286	0.0227603
Liu et al 2016 (KH.spots)	10	75.72	74.05	75.96	77.62		79.42	79.6	83.36	86.87		0.0546082	0.0348393	0.019686
Liu et al 2016 (KH.rust)	10	-22.58	-22.77	-23.83	-22.5		-18.88	-17.22	-16.43	-13.24		0.0243577	0.0650985	0.0567266
Liu et al 2016 (KH.mildew)	10	-85.21	-85.21	-89.41	-91.44		-81.51	-79.66	-82.01	-82.19		0.0204797	0.122032	0.175284
Liu et al 2016 (KL.blight)	9	-30.74	-43.03	-41.72	-40.23		-27.81	-38.64	-35.86	-32.9		0.338961	0.330634	0.317761
Liu et al 2016 (KL.lspot)	9	-30.39	-28.92	-39.59	-38.91		-27.46	-24.53	-33.73	-31.58		-0.0162562	0.292453	0.296769
Liu et al 2016 (KL.rusts)	9	-63.76	-63.31	-63.5	-61.86		-60.82	-58.91	-57.64	-54.53		0.0156961	0.0491519	0.0260455
Liu et al 2016 (KL.bspot)	10	65.46	65.33	62.24	64.06		68.68	70.17	68.69	72.12		0.0289431	0.12887	0.106774
Liu et al 2016 (PP.lspot)	9	-18.1	-18.5	-18.56	-17.54		-15.3	-14.29	-12.95	-10.54		0.0436165	0.0740764	0.0694884
Liu et al 2016 (PP.mildew)	9	-9.67	-12.55	-11.31	-9.33		-6.87	-8.35	-5.7	-2.33		0.119795	0.110024	0.0764782
Liu et al 2016 (PP.bspot)	9	-12.55	-14.59	-17.4	-18.68		-9.75	-10.39	-11.79	-11.68		0.0948808	0.200209	0.25568
Liu et al 2016 (PP.rusts)	9	-45.33	-44.31	-49.77	-52.54		-42.53	-40.1	-44.17	-45.53		-0.00271995	0.189281	0.281718
Liu et al 2016 (SN.bspot)	9	-21.03	-24.26	-43.67	-53.84		-17.66	-19.19	-36.91	-45.4		0.0992664	0.45837	0.589431
Liu et al 2016 (SN.lspot)	9	-20.88	-25.69	-38.13	-42.04		-17.5	-20.62	-31.37	-33.6		0.134271	0.380315	0.450623
Liu et al 2016 (SN.dmildew)	9	-32.64	-33.34	-38.36	-40.43		-29.27	-28.27	-31.61	-31.98		0.0404579	0.173291	0.232453
Liu et al 2016 (SS.bspot)	8	4.35	-0.99	0.98	2.94		6.54	2.28	5.34	8.4		0.247964	0.209616	0.167029
Liu et al 2016 (SS.rusts)	8	-12.24	-15.73	-13.79	-11.8		-10.06	-12.46	-9.43	-6.35		0.181831	0.141141	0.0938123
Liu et al 2016 (SS.lspot)	8	-32.12	-31.78	-32.15	-32.11		-29.94	-28.5	-27.78	-26.65		0.0261053	0.0795431	0.111233
Liu et al 2016 (TL.lspot)	10	-21.78	-23.74	-24.81	-26.49		-18.46	-18.75	-18.15	-18.17		0.0720116	0.118428	0.174999
Liu et al 2016 (TL.bspot)	10	-16.16	-18.21	-23.6	-32.29		-12.83	-13.22	-16.94	-23.97		0.0742146	0.212733	0.384437
Liu et al 2016 (TL.rusts)	10	-39.74	-40.46	-46.16	-49.05		-36.41	-35.47	-39.51	-40.73		0.0421898	0.19202	0.266805
Liu et al 2018 (random)	4	576.41	570.43	571.97	571.49		581.8	578.5	582.73	584.95		0.0619738	0.0571182	0.0695125
Liu et al 2018 (realistic)	4	3091.83	2833.8	2804.16	2791.88		3100.54	2846.87	2821.58	2813.66		0.362175	0.395217	0.408995
McLeish et al 2017	11	-41.97	-67.98	-68.9	-72.9		-41.17	-66.79	-67.31	-70.91		0.912962	0.924897	0.950261
Nguyen et al 2016(QUEPET.mildew)	5	66.24	68.17	69.74	71.49		71.43	75.95	80.12	84.46		-0.00955569	-0.0156803	-0.0237902
Nguyen et al 2016(QUEROB.mildew)	5	18.52	17.33	18.47	17.45		23.21	24.36	27.85	29.17		0.0278611	0.0256122	0.050236
Nguyen et al 2016(ACEPSE.spots)	4	-53.38	-58.08	-56.11	-54.18		-48.27	-50.42	-45.9	-41.42		0.0580892	0.0481996	0.0384646
Nguyen et al 2016(BETPEN.spots)	5	11.52	-16.82	-15.3	-14.19		17.29	-8.17	-3.77	0.23		0.199278	0.195962	0.195141
Nguyen et al 2016(CARBET.spots)	5	-53.75	-55.54	-54.02	-52.2		-48.96	-48.36	-44.44	-40.23		0.033686	0.0270979	0.0166501
Nguyen et al 2016(CASSAT.spots)	5	-1.16	-3.66	-2.31	-0.46		2.93	2.47	5.86	9.75		0.059123	0.0526371	0.037274
Nguyen et al 2016(FAGSYL.spots)	4	-575.56	-587.16	-589.2	-587.66		-569.48	-578.03	-577.02	-572.44		0.0780231	0.0957804	0.0925118
Nguyen et al 2016(FRAEXC.spots)	4	-164.14	-165.01	-163.11	-163.86		-159.59	-158.18	-154	-152.47		0.025352	0.0125917	0.0355717
Nguyen et al 2016(OSTCAR.spots)	5	20.03	15.08	15.76	16.76		23.85	20.82	23.41	26.32		0.1116	0.116348	0.115001
Nguyen et al 2016(QUECER.spots)	5	-130.32	-134.58	-137.1	-136.81		-126.03	-128.16	-128.52	-126.1		0.0798093	0.129124	0.138195
Nguyen et al 2016(QUEILE.spots)	5	-167.15	-165.56	-164.44	-163.46		-161.63	-157.27	-153.39	-149.65		-0.00519846	-0.00643413	-0.00653192
Nguyen et al 2016(QUEPET.spots)	5	-184.1	-182.13	-181.23	-179.45		-178.91	-174.34	-170.85	-166.48		-0.0100118	-0.00920781	-0.0175457
Nguyen et al 2016(PICABI.rust_cast)	5	-244.13	-259.38	-257.98	-257.11		-237.35	-249.2	-244.41	-240.14		0.0711588	0.069432	0.0698863
Nguyen et al 2016(PINNIG.rust_cast)	4	-531.99	-531.7	-530.86	-529.09		-527.43	-524.87	-521.75	-517.71		0.00952381	0.0112721	-2.22045e-16
Nguyen et al 2016(ACEPSE.other fungi)	4	-347.33	-346.42	-345.21	-347.67		-342.22	-338.76	-334.99	-334.9		0.0008447	-0.00171761	0.033752
Nguyen et al 2016(CARBET.other fungi)	5	-430.42	-428.43	-427.42	-425.42		-425.63	-421.24	-417.84	-413.45		-0.0126087	-0.0131034	-0.0262522
Nguyen et al 2016(CASSAT.other fungi)	5	-302.4	-301.31	-299.6	-297.62		-298.35	-295.24	-291.5	-287.49		-0.00211634	-0.0157574	-0.0349995
Nguyen et al 2016(FRAEXC.other fungi)	4	-663.93	-664.4	-665.14	-663.79		-659.38	-657.57	-656.03	-652.4		0.0199545	0.0427667	0.0374332
Nguyen et al 2016(OSTCAR.other fungi)	5	-182.32	-181.32	-179.33	-177.7		-178.49	-175.59	-171.69	-168.14		-0.000504497	-0.0215955	-0.0361457
Nguyen et al 2016(QUECER.other fungi)	5	-364.44	-363.24	-363.05	-361.06		-360.28	-357.01	-354.74	-350.67		-0.00373166	0.00911282	-0.00869988
Nguyen et al 2016(QUEILE.other fungi)	5	-0.74	1.06	2.18	2.96		4.79	9.34	13.23	16.77		-0.00694017	-0.00818005	-0.00653837
Strauss et al 2017 (2009)	18	-32.41	-33.09	-32.04	-30.26		-30.63	-30.42	-28.48	-25.81		0.0844369	0.0735827	0.0195683
Strauss et al 2017 (2010)	15	-33.28	-31.92	-30.25	-28.49		-31.87	-29.79	-27.42	-24.95		-0.0323126	-0.093791	-0.173916
Strauss et al 2017 (2014)	28	-61.55	-63.59	-61.88	-59.88		-58.89	-59.6	-56.55	-53.22		0.101201	0.0748533	0.0363058
Young et al 2017 (Borrelia)	83	-90.31	-98.38	-99.06	-102.55		-85.27	-90.81	-88.97	-89.95		0.0936361	0.109772	0.151892
Young et al 2017 (Anaplasma)	83	100.22	101.48	103.41	104.74		105.27	109.05	113.5	117.35		-0.00303231	-0.0134913	-0.0175489
Young et al 2017 (Coxiella)	83	-268.89	-267.27	-265.67	-264.19		-263.85	-259.71	-255.59	-251.58		-0.00692564	-0.0137775	-0.0195736
Young et al 2017 (Bartonella)	83	330.68	322.76	320.23	315.4		335.72	330.32	330.32	328.01		0.0922211	0.126098	0.179394
Young et al 2017 (Theilieria)	83	101.96	101.04	102.18	104.04		107	108.6	112.27	116.65		0.020466	0.0186604	0.00905257
Young et al 2017 (Hapatozoon)	83	179.92	145.64	139.48	132.47		184.96	153.2	149.57	145.08		0.318394	0.369214	0.421539
Ecke et al 2017	5	56.93	53.5	49.12	29.74		56.15	52.33	47.55	27.79		0.549931	0.811591	0.994761
Foley et al 2014	7	-10.4	-9.44	-9.28	-7.37		-9.6	-8.24	-7.69	-5.38		-0.0107216	0.0382498	-0.0901391
Frank et al 2016 (AG)	5	189.52	191.05	192.86	194.77		192.33	195.26	198.46	201.78		-0.019652	-0.050554	-0.0877618
Frank et al 2016 (AJ)	13	189.96	191.09	191.78	193.68		194.95	198.59	201.78	206.18		-0.00173642	0.00144163	-0.0091033
Frank et al 2016 (AL)	14	281.3	283.3	282.27	284.13		285.99	290.34	291.65	295.84		-0.0133289	0.0126266	0.00100548
Frank et al 2016 (APW)	15	-199.03	-200.99	-200.64	-198.74		-193.65	-192.92	-189.88	-185.28		0.0266607	0.0322254	0.0238948
Frank et al 2016 (CC)	14	355.05	356.92	358.73	359.24		360.47	365.05	369.57	372.79		-0.0080454	-0.0155779	-0.0114198
Frank et al 2016 (CP)	13	219.63	220.48	221.63	222.8		224.21	227.35	230.8	234.25		0.00170311	-0.000866982	-0.00384045
Frank et al 2016 (CS)	12	119.54	121.28	119.88	119.63		123.01	126.49	126.83	128.32		-0.0186926	0.0363231	0.0625644
Frank et al 2016 (DR)	4	23.46	23.62	24.54	26.34		24.07	24.53	25.75	27.85		0.0643954	0.0405359	-0.097561
Frank et al 2016 (GC)	9	24.34	26.09	28.07	30.06		26.42	29.22	32.24	35.29		-0.0401801	-0.0969611	-0.161423
Frank et al 2016 (GS)	12	145.61	147.47	149.46	151.45		150.22	154.38	158.68	162.97		-0.0119494	-0.026185	-0.0406774
Frank et al 2016 (HU)	4	78.54	80.25	68.1	61.62		80.33	82.92	71.66	66.07		-0.0449762	0.492005	0.660226
Frank et al 2016 (LR)	9	160.55	161.99	161.84	161.08		163.22	165.99	167.17	167.74		-0.0178737	0.0197916	0.0748161
Frank et al 2016 (MK)	6	61.54	62.98	62.07	62.74		63.81	66.39	66.61	68.42		-0.0223406	0.0539953	0.0601074
Frank et al 2016 (PV)	5	97.43	99.41	99.54	100.93		100.09	103.41	104.87	107.59		-0.0378721	-0.00980609	-0.0290215
Frank et al 2016 (SLi)	13	332.3	334.3	333.7	335.7		337.76	342.48	344.61	349.34		-0.00897718	0.0049931	-0.00411608
Frank et al 2016 (UB)	8	-6.02	-6.99	-5.17	-3.97		-1.42	-0.08	4.04	7.55		0.0260005	0.0146881	0.0112919
Frank et al 2016 (VT)	7	38.89	40.59	42.54	43.8		42.06	45.34	48.88	51.72		-0.0207651	-0.0503999	-0.0611903
Hantsch et al 2014 (Tc.2010)	92	749.35	745.61	747.53	748.57		754.39	753.17	757.62	761.18		0.0500666	0.040198	0.0394091
Hantsch et al 2014 (Tc.2011)	92	781.17	779.63	781.61	782.97		786.21	787.2	791.7	795.58		0.0269769	0.0163202	0.0120014
Hantsch et al 2014 (Tc.2012)	90	774.22	770.05	771.27	771.72		779.22	777.55	781.26	784.22		0.0556037	0.0530339	0.0583723
Hantsch et al 2014 (Qp.2010)	93	892.12	892.21	891.82	890.75		897.18	899.81	901.95	903.41		0.00955014	0.0238943	0.0450322
Hantsch et al 2014 (Qp.2011)	91	919.07	915.73	917.73	919.61		924.09	923.26	927.77	932.16		0.0463663	0.0355344	0.0257315
Hantsch et al 2014 (Qp.2012)	88	856.14	857.17	859.15	860.65		861.1	864.61	869.06	873.03		-0.00053095	-0.0120383	-0.0182388
Hydeman et al 2017	13	164.21	161.36	160.57	157.9		166.48	164.77	165.12	163.57		0.151392	0.210632	0.321988
Levine et al 2017	8	71.83	72.94	74.89	72.09		71.99	73.18	75.21	72.49		-0.0439339	-0.244474	0.146104
Liu et al 2017	18	-92.04	-103.6	-101.71	-99.89		-88.3	-97.99	-94.23	-90.53		0.229653	0.214412	0.199471
Milholland et al 2017	11	-20.77	-19.4	-19.56	-21.71		-17.39	-14.34	-12.81	-13.27		-0.010111	0.0170644	0.0893456
Wood et al 2017 (sch90)	14	197.08	197.74	199.72	201.58		198.36	199.65	202.28	204.78		0.0158113	-0.0724605	-0.16803
Wood et al 2017 (sch10)	14	197.26	196.5	197.82	199.81		198.54	198.42	200.38	203.01		0.110405	0.0754165	-0.0161472
Wood et al 2017 (rb90)	60	789.1	789.25	790.88	789.83		793.29	795.54	799.26	800.3		0.0135101	0.00237052	0.0349376
Wood et al 2017 (rb10)	60	620.8	621.55	623.2	624.21		624.99	627.84	631.57	634.68		0.00365288	-0.00780134	-0.00900948
Wood et al 2017 (mal90)	60	1143.48	1144.34	1145.81	1147.76		1147.67	1150.62	1154.19	1158.23		0.00198019	-0.00659663	-0.0238001
Wood et al 2017 (mal10)	60	1121.11	1120.97	1120.16	1118.29		1125.3	1127.25	1128.54	1128.76		0.0184149	0.046924	0.0905032
Wood et al 2017 (lf90)	25	302.96	304.87	306.54	307.99		305.39	308.52	311.42	314.09		-0.0397199	-0.0729965	-0.0996446
Wood et al 2017 (lf10)	22	270.81	272.34	272.91	273.9		272.99	275.62	277.27	279.36		-0.0280937	-0.0139233	-0.0224934
Wood et al 2017 (leish90)	34	366.37	367.36	369.3	370.8		369.42	371.94	375.41	378.44		-0.00109774	-0.0316998	-0.0505899
Wood et al 2017 (leish10)	34	308.86	310.75	311.58	313.43		311.91	315.33	317.68	321.06		-0.0281945	-0.0252166	-0.0548362
Wood et al 2017 (fbtrem90)	24	259.81	252.42	251.24	248.06		262.17	255.95	255.95	253.95		0.293137	0.351498	0.451242
Wood et al 2017 (fbtrem10)	24	241.65	227.12	228.88	226.5		244	230.65	233.59	232.39		0.474937	0.455412	0.523506
Wood et al 2017 (ech90)	30	157.8	159.46	161.13	162.96		160.6	163.66	166.73	169.97		-0.0240348	-0.0504302	-0.0846601
Wood et al 2017 (ech10)	30	120.4	122.29	120.96	120.13		123.2	126.49	126.56	127.13		-0.0319468	0.0423251	0.0950265
Wood et al 2017 (dengue90)	60	601.6	601.64	600.11	602.11		605.79	607.93	608.49	612.58		0.015331	0.0553831	0.0385198
Wood et al 2017 (dengue10)	60	780.53	780.75	782.62	783.98		784.72	787.03	791	794.45		0.0126243	-0.00258202	-0.00959679
Wood et al 2017 (cyst90)	54	473.34	465.22	464.43	463.58		477.32	471.19	472.39	473.52		0.154993	0.181763	0.208403
Wood et al 2017 (cyst10)	44	370.41	369.47	370.15	370.92		373.98	374.82	377.28	379.85		0.042438	0.0481854	0.0510866
Wood et al 2017 (chag90)	20	250.28	246.27	246.37	243.79		252.27	249.25	250.36	248.77		0.218573	0.247311	0.364024
Wood et al 2017 (chag10)	20	231.9	229.08	229.68	231.57		233.89	232.07	233.66	236.55		0.170375	0.180862	0.134502
Wood et al 2017 (typh90)	60	748.02	748.99	750.96	752.63		752.21	755.28	759.34	763.11		-2.12042e-05	-0.0169824	-0.0295193
Wood et al 2017 (typh10)	60	749.54	750.59	750.71	751.25		753.72	756.87	759.09	761.72		-0.00129449	0.0125059	0.01906
Mitchell et al 2002(98B1 Achillea leaf necrosis)	7	428.95	423.13	425.1	425.64		433.04	429.26	433.27	435.86		0.112306	0.0963735	0.102561
Mitchell et al 2002(98B1 Andropogon fungal leaf spot)	7	234.83	233.35	235.26	234.31		238.69	239.14	242.99	243.97		0.0468674	0.0287045	0.0637653
Mitchell et al 2002(98B1 Anemone fungal leaf spot)	7	359.15	337.2	336.03	336.55		363.05	343.05	343.84	346.31		0.356431	0.382116	0.386926
Mitchell et al 2002(98B1 Asceplias fungal leaf spot)	6	158.99	157.77	147.28	141.91		163.07	163.9	155.45	152.13		0.0377043	0.212756	0.295149
Mitchell et al 2002(98B1 Aster fungal leaf spot)	7	216.87	204.21	190.91	192.48		220.39	209.49	197.95	201.28		0.271604	0.476894	0.468833
Mitchell et al 2002(98B1 Astragalus fungal leaf spot)	6	224.48	226.45	228.03	230		228.27	232.12	235.59	239.46		-0.0205042	-0.0337958	-0.0561153
Mitchell et al 2002(98B1 Bouteloua fungal leaf spot)	6	159.87	149.88	151.87	149.61		163.3	155.02	158.72	158.18		0.234354	0.214561	0.27284
Mitchell et al 2002(98B1 Buchloe fungal leaf spot)	6	-14.9	-13.5	-11.5	-9.62		-13.62	-11.58	-8.94	-6.43		-0.0377787	-0.131803	-0.233967
Mitchell et al 2002(98B1 Coreopsis bacterial leaf spot)	5	159.76	153.92	152.85	154.81		162.56	158.13	158.45	161.82		0.20233	0.25343	0.225581
Mitchell et al 2002(98B1 Coreopsis fungal leaf spot)	5	168.02	166.67	168.13	168.8		170.82	170.88	173.74	175.8		0.0735298	0.0563667	0.0627523
Mitchell et al 2002(98B1 Elymus fungal leaf spot)	6	64.68	61.61	52.96	54.45		65.96	63.53	55.52	57.64		0.245701	0.615381	0.592196
Mitchell et al 2002(98B1 Euphorbia Panicum rust on Euphorbia )	7	425.88	427.83	429.31	428.43		429.93	433.91	437.41	438.55		-0.0177008	-0.0272134	0.00548259
Mitchell et al 2002(98B1 Euphorbia Panicum rust on Panicum )	6	138.69	133.21	133.43	135.13		141.43	137.31	138.9	141.97		0.198743	0.217396	0.194495
Mitchell et al 2002(98B1 Lespedeza rust telia )	7	190.87	191.96	190.13	191.47		194.93	198.04	198.23	201.6		-0.00210272	0.0465495	0.0395792
Mitchell et al 2002(98B1 Liatris Koeleria rust on Liatris )	5	232.74	234.73	235.49	237.49		236.26	240.02	242.54	246.29		-0.0242939	-0.0200134	-0.0461139
Mitchell et al 2002(98B1 Liatris Koeleria rust on Koeleria )	6	157.06	159	158.51	156.98		160.8	164.61	166	166.33		-0.0203862	0.00952647	0.0589673
Mitchell et al 2002(98B1 Liatris fungal leaf spot)	6	204	197.74	194.28	195.25		207.66	203.23	201.6	204.4		0.145395	0.223371	0.222531
Mitchell et al 2002(98B1 Panicum fungal leaf spot)	6	158.39	158.13	160.06	160.95		161.13	162.23	165.52	167.79		0.0409359	0.00649349	0.0053734
Mitchell et al 2002(98B1 Petalostemum fungal stem spot)	7	214.53	208.7	196.86	187.85		218.05	213.98	203.9	196.66		0.146163	0.365642	0.496344
Mitchell et al 2002(98B1 Poa fungal leaf spot)	5	45.51	45.83	47.82	48.7		48.78	50.74	54.37	56.89		0.0166967	-0.0111779	-0.0107759
Mitchell et al 2002(98B1 Rudbeckia fungal leaf spot)	6	310.34	312.14	314.14	313.32		313.95	317.56	321.36	322.35		-0.0186972	-0.0429272	-0.00354876
Mitchell et al 2002(98B1 Schizachyrium fungal leaf spot)	7	208.53	210.53	212.44	214.25		212.36	216.27	220.09	223.81		-0.0207445	-0.0406462	-0.0591811
Mitchell et al 2002(98B1 Solidago fungal leaf spot)	6	225.72	216.32	202.84	204.69		229.62	222.18	210.64	214.44		0.180776	0.37935	0.368227
Mitchell et al 2002(98B1 Sorghastrum fungal leaf spot)	7	312.97	297.4	298.07	293.33		317.23	303.78	306.58	303.97		0.234253	0.237824	0.304476
Mitchell et al 2002(98B1 Sporobolus fungal leaf spot)	6	45.89	46.41	39.75	33.26		47.02	48.1	42.01	36.09		0.0266988	0.450028	0.68183
Mitchell et al 2002(97B1 Euphorbia Panicum rust on Euphorbia )	7	396.63	392.47	391.94	386.74		400.68	398.55	400.05	396.87		0.0875453	0.111392	0.203603
Mitchell et al 2002(97B1 Euphorbia Panicum rust on Panicum )	6	236.33	235.6	237.36	239.32		239.94	241.02	244.59	248.35		0.0369878	0.0191384	-0.00372726
Mitchell et al 2002(96B1 Andropogon fungal leaf spot)	7	148.09	146.45	148.4	150.39		152.1	152.47	156.43	160.43		0.0463636	0.0288959	0.00990791
Mitchell et al 2002(96B1 Asclepias fungal leaf spot)	6	-0.27	1.71	3.07	-0.25		3.85	7.9	11.31	10.06		-0.0176583	-0.0246778	0.0477172
Mitchell et al 2002(96B1 Aster fungal leaf spot)	7	204.29	188.17	167.8	149.49		208.11	193.9	175.45	159.05		0.289499	0.536077	0.68425
Mitchell et al 2002(96B1 Euphorbia Panicum rust on Euphorbia )	7	-325.42	-328.59	-330.81	-339.01		-321.41	-322.57	-322.78	-328.97		0.0724962	0.124523	0.25846
Mitchell et al 2002(96B1 Lespedeza rust aecia )	7	199.08	192.3	193.32	183.24		203.17	198.43	201.5	193.46		0.127169	0.126085	0.279702
Mitchell et al 2002(96B1 Liatris fungal leaf spot)	5	130.11	117.87	112.01	104.25		133.86	123.49	119.49	113.61		0.240557	0.340977	0.449982
Mitchell et al 2002(96B1 Sorghastrum fungal leaf spot)	7	109.65	111.65	113.37	115.35		113.9	118.03	121.88	125.98		-0.01664	-0.0293603	-0.0466238
Mitchell et al 2002(96B2 Lespedeza rust telia )	6	252.03	253.73	255.32	255.11		255.89	259.53	263.05	264.77		-0.0144887	-0.0273171	-0.00460401
Mitchell et al 2002(96B2 Lespedeza fungal leaf spot)	6	230.27	220.13	210.86	212.83		234.14	225.92	218.59	222.49		0.195827	0.341742	0.328163
Mitchell et al 2002(96B2 Monarda powdery mildew)	6	544.35	526.47	492.93	480.41		548.96	533.38	502.14	491.93		0.224969	0.513814	0.594728
Mitchell et al 2002(96B2 Schizachyrium fungal leaf spot)	6	219.88	213.8	214.64	216.49		223.96	219.93	222.81	226.71		0.116288	0.118093	0.103769
NA: Study had insufficient data to fit this model.
