# Supplementary material for: Measuring the shape of the biodiversity-disease relationship across systems reveals new findings and key gaps
Source: Nat Commun. 2019 Nov 6;10:5032. doi: 10.1038/s41467-019-13049-w (PMC6834853; doi:10.1038/s41467-019-13049-w)
Supplement: Supplementary file 6 — Source Data [file 41467_2019_13049_MOESM6_ESM.xlsx]

## Sheet: Data summary
Study	Manuscript	data_source	Focal parasite	HostTaxon	Macroparasite	Human	Route	design	Manipulative	Diversity metric	Disease metric	Spatial extent (order of magnitude in km2)	Spatial grain (in m2)	Host mass (order of magnitude in g)	Sample size	Lowest biodiversity measurement (effective species richness)	Highest biodiversity measurement (effective species richness)	Pearson.skewness	Constrained.skewness	Spearman Rho	Spearman p	Spearman Shape	Regression shape
Clay et al 2009	C. A. Clay, E. M. Lehmer, S. S. Jeor, M. D. Dearing, Sin Nombre Virus and Rodent Species Diversity: A Test of the Dilution and Amplification Hypotheses. Plos One 4, (2009).	1	Sin Nombre virus	Mammal	No	Yes	Direct	Observational	No	Simpson	Prevalence	100	31400	10	63	1.21951	4.7619	0.335716	-0.00220909	-0.241887	0.0561411	Non-monotonic	linear dilution
Derne et al 2011	B. T. Derne, E. J. Fearnley, C. L. Lau, S. Paynter, P. Weinstein, Biodiversity and leptospirosis risk: A case of pathogen regulation? Medical Hypotheses 77, 339-344 (2011).	2	Leptospira spp.	Mammal	No	Yes	Direct	Observational	No	Richness	Incidence	1000000	11510000000	10000	19	1.56374	17.4804	0.761933	1.19466	-0.705263	0.000743996	Monotonic dilution	quadratic
Dizney and Ruedas 2009	L. J. Dizney, L. A. Ruedas, Increased Host Species Diversity and Decreased Prevalence of Sin Nombre Virus. Emerging Infectious Diseases 15, 1012-1018 (2009).	3	Sin Nombre virus	Mammal	No	Yes	Direct	Observational	No	Simpson	Prevalence	100	31400	10	5	1.62454	4.03421	-0.577896	-0.267515	-0.974679	0.00481823	Monotonic dilution	polynomial
Ecke et al 2017	F. Ecke, D.G. Angeler, M. Magnusson, H. Khalil, and B. Hörnfeldt. Dampening of population cycles in voles affects small mammal community structure, decreases diversity, and increases prevalence of a zoonotic disease. Ecology and evolution 7(14):5331-5342, (2017).	64	Puumala virus	Mammal	No	Yes	Direct	Observational	No	Shannon	Incidence	1000	10000	1	5	1.42953	2.30439	0.999826	0.324665	-0.7	0.18812	Non-monotonic	polynomial
Ezenwa et al 2006 Human WNV (Fig 3) 2002	V. O. Ezenwa, M. S. Godsey, R. J. King, S. C. Guptill, Avian diversity and West Nile virus: testing associations between biodiversity and infectious disease risk. Proceedings of the Royal Society B-Biological Sciences 273, 109-117 (2006).	19	West Nile Virus	Mammal	No	Yes	Complex	Observational	No	Richness	Incidence	1000	31400	10000	41	27.018	63.13	0.293429	0.107281	-0.556296	0.000158957	Monotonic dilution	linear dilution
Ezenwa et al 2006 Human WNV (Fig 3) 2003	V. O. Ezenwa, M. S. Godsey, R. J. King, S. C. Guptill, Avian diversity and West Nile virus: testing associations between biodiversity and infectious disease risk. Proceedings of the Royal Society B-Biological Sciences 273, 109-117 (2006).	19	West Nile Virus	Mammal	No	Yes	Complex	Observational	No	Richness	Incidence	1000	31400	10000	33	28.026	63.044	0.154458	-0.128421	-0.519385	0.00195205	Monotonic dilution	linear dilution
Foley et al 2009 (mammal richness)	J. E. Foley, N. C. Nieto, P. Foley, Emergence of Tick-Borne Granulocytic Anaplasmosis Associated with Habitat Type and Forest Change in Northern California. American Journal of Tropical Medicine and Hygiene 81, 1132-1140 (2009).	4	Anaplasma phagocytophilum	Mammal	No	Yes	Direct	Observational	No	Richness	Prevalence	1000	600	10	48	1	5	-1.51944	NA	0.138688	0.347175	Non-monotonic	no relationship
Foley et al 2009 (mammal Simpson's)	J. E. Foley, N. C. Nieto, P. Foley, Emergence of Tick-Borne Granulocytic Anaplasmosis Associated with Habitat Type and Forest Change in Northern California. American Journal of Tropical Medicine and Hygiene 81, 1132-1140 (2009).	4	Anaplasma phagocytophilum	Mammal	No	Yes	Direct	Observational	No	Simpson	Prevalence	1000	600	10	48	0.14	3.72	NA	NA	0.126381	0.392023	Non-monotonic	no relationship
Foley et al 2014	J. Foley, J. Piovia-Scott. "Vector biodiversity did not associate with tick-borne pathogen prevalence in small mammal communities in northern and central California." Ticks and tick-borne diseases 5(3):299-304, (2014).	65	Anaplasma phagocytophilum	Mammal	No	Yes	Complex	Observational	No	Richness	Prevalence	1000	600	1	11	2	8	-0.174886	-0.864194	0.644708	0.0322272	Monotonic amplification	no relationship
Frank et al 2016 (AG)	H.K. Frank , C.D. Mendenhall, S.D. Judson, G.C. Daily, and E.A. Hadly. Anthropogenic impacts on Costa Rican bat parasitism are sex specific. Ecology and evolution 6(14):4898-4909, (2016).	66	Bat flies	Mammal	No	No	Direct	Observational	No	Richness	Load	10	40000	10	30	6.5	25.5	-0.127294	-0.335286	0.0885745	0.641613	Non-monotonic	no relationship
Frank et al 2016 (AJ)	H.K. Frank , C.D. Mendenhall, S.D. Judson, G.C. Daily, and E.A. Hadly. Anthropogenic impacts on Costa Rican bat parasitism are sex specific. Ecology and evolution 6(14):4898-4909, (2016).	66	Bat flies	Mammal	No	No	Direct	Observational	No	Richness	Load	10	40000	10	90	9.5	27.3333	NA	NA	-0.0777502	0.466371	Non-monotonic	no relationship
Frank et al 2016 (AL)	H.K. Frank , C.D. Mendenhall, S.D. Judson, G.C. Daily, and E.A. Hadly. Anthropogenic impacts on Costa Rican bat parasitism are sex specific. Ecology and evolution 6(14):4898-4909, (2016).	66	Bat flies	Mammal	No	No	Direct	Observational	No	Richness	Load	10	40000	10	77	9.5	27.3333	NA	NA	0.0363817	0.753422	Non-monotonic	no relationship
Frank et al 2016 (APW)	H.K. Frank , C.D. Mendenhall, S.D. Judson, G.C. Daily, and E.A. Hadly. Anthropogenic impacts on Costa Rican bat parasitism are sex specific. Ecology and evolution 6(14):4898-4909, (2016).	66	Bat flies	Mammal	No	No	Direct	Observational	No	Richness	Load	10	40000	10	109	9.5	27.3333	NA	NA	0.148735	0.122701	Non-monotonic	linear amplification
Frank et al 2016 (CC)	H.K. Frank , C.D. Mendenhall, S.D. Judson, G.C. Daily, and E.A. Hadly. Anthropogenic impacts on Costa Rican bat parasitism are sex specific. Ecology and evolution 6(14):4898-4909, (2016).	66	Bat flies	Mammal	No	No	Direct	Observational	No	Richness	Load	10	40000	10	111	6.5	27.3333	NA	NA	0.00939022	0.92208	Non-monotonic	no relationship
Frank et al 2016 (CP)	H.K. Frank , C.D. Mendenhall, S.D. Judson, G.C. Daily, and E.A. Hadly. Anthropogenic impacts on Costa Rican bat parasitism are sex specific. Ecology and evolution 6(14):4898-4909, (2016).	66	Bat flies	Mammal	No	No	Direct	Observational	No	Richness	Load	10	40000	10	73	11.5	27.3333	NA	NA	-0.0599124	0.614606	Non-monotonic	no relationship
Frank et al 2016 (CS)	H.K. Frank , C.D. Mendenhall, S.D. Judson, G.C. Daily, and E.A. Hadly. Anthropogenic impacts on Costa Rican bat parasitism are sex specific. Ecology and evolution 6(14):4898-4909, (2016).	66	Bat flies	Mammal	No	No	Direct	Observational	No	Richness	Load	10	40000	10	42	6.5	27.3333	NA	NA	0.0245193	0.877507	Non-monotonic	no relationship
Frank et al 2016 (DR)	H.K. Frank , C.D. Mendenhall, S.D. Judson, G.C. Daily, and E.A. Hadly. Anthropogenic impacts on Costa Rican bat parasitism are sex specific. Ecology and evolution 6(14):4898-4909, (2016).	66	Bat flies	Mammal	No	No	Direct	Observational	No	Richness	Load	10	40000	10	10	15.75	26	-0.14498	-0.692971	0.567012	0.0873983	Non-monotonic	no relationship
Frank et al 2016 (GC)	H.K. Frank , C.D. Mendenhall, S.D. Judson, G.C. Daily, and E.A. Hadly. Anthropogenic impacts on Costa Rican bat parasitism are sex specific. Ecology and evolution 6(14):4898-4909, (2016).	66	Bat flies	Mammal	No	No	Direct	Observational	No	Richness	Load	10	40000	10	21	11.5	27.3333	NA	NA	-0.0103301	0.964553	Non-monotonic	no relationship
Frank et al 2016 (GS)	H.K. Frank , C.D. Mendenhall, S.D. Judson, G.C. Daily, and E.A. Hadly. Anthropogenic impacts on Costa Rican bat parasitism are sex specific. Ecology and evolution 6(14):4898-4909, (2016).	66	Bat flies	Mammal	No	No	Direct	Observational	No	Richness	Load	10	40000	10	74	9.5	27.3333	NA	NA	-0.0276027	0.815413	Non-monotonic	no relationship
Frank et al 2016 (HU)	H.K. Frank , C.D. Mendenhall, S.D. Judson, G.C. Daily, and E.A. Hadly. Anthropogenic impacts on Costa Rican bat parasitism are sex specific. Ecology and evolution 6(14):4898-4909, (2016).	66	Bat flies	Mammal	No	No	Direct	Observational	No	Richness	Load	10	40000	10	18	11.5	23.6	-0.00507328	-0.292821	-0.580674	0.0115104	Monotonic dilution	polynomial
Frank et al 2016 (LR)	H.K. Frank , C.D. Mendenhall, S.D. Judson, G.C. Daily, and E.A. Hadly. Anthropogenic impacts on Costa Rican bat parasitism are sex specific. Ecology and evolution 6(14):4898-4909, (2016).	66	Bat flies	Mammal	No	No	Direct	Observational	No	Richness	Load	10	40000	10	28	6.5	27.3333	0.305944	0.120995	-0.13035	0.508527	Non-monotonic	no relationship
Frank et al 2016 (MI1)	H.K. Frank , C.D. Mendenhall, S.D. Judson, G.C. Daily, and E.A. Hadly. Anthropogenic impacts on Costa Rican bat parasitism are sex specific. Ecology and evolution 6(14):4898-4909, (2016).	66	Bat flies	Mammal	No	No	Direct	Observational	No	Richness	Load	10	40000	10	6	13.5	23.6	NA	NA	NA	NA	NA	NA
Frank et al 2016 (MK)	H.K. Frank , C.D. Mendenhall, S.D. Judson, G.C. Daily, and E.A. Hadly. Anthropogenic impacts on Costa Rican bat parasitism are sex specific. Ecology and evolution 6(14):4898-4909, (2016).	66	Bat flies	Mammal	No	No	Direct	Observational	No	Richness	Load	10	40000	10	23	6.5	27.3333	-0.950107	0.732906	0.2148	0.324994	Non-monotonic	no relationship
Frank et al 2016 (PD)	H.K. Frank , C.D. Mendenhall, S.D. Judson, G.C. Daily, and E.A. Hadly. Anthropogenic impacts on Costa Rican bat parasitism are sex specific. Ecology and evolution 6(14):4898-4909, (2016).	66	Bat flies	Mammal	No	No	Direct	Observational	No	Richness	Load	10	40000	10	7	12	21	NA	-0.0166544	NA	NA	NA	NA
Frank et al 2016 (PP)	H.K. Frank , C.D. Mendenhall, S.D. Judson, G.C. Daily, and E.A. Hadly. Anthropogenic impacts on Costa Rican bat parasitism are sex specific. Ecology and evolution 6(14):4898-4909, (2016).	66	Bat flies	Mammal	No	No	Direct	Observational	No	Richness	Load	10	40000	10	8	11.5	26	NA	-0.0349276	NA	NA	NA	NA
Frank et al 2016 (PV)	H.K. Frank , C.D. Mendenhall, S.D. Judson, G.C. Daily, and E.A. Hadly. Anthropogenic impacts on Costa Rican bat parasitism are sex specific. Ecology and evolution 6(14):4898-4909, (2016).	66	Bat flies	Mammal	No	No	Direct	Observational	No	Richness	Load	10	40000	10	28	13	26	0.745685	NA	-0.164092	0.404064	Non-monotonic	no relationship
Frank et al 2016 (SLi)	H.K. Frank , C.D. Mendenhall, S.D. Judson, G.C. Daily, and E.A. Hadly. Anthropogenic impacts on Costa Rican bat parasitism are sex specific. Ecology and evolution 6(14):4898-4909, (2016).	66	Bat flies	Mammal	No	No	Direct	Observational	No	Richness	Load	10	40000	10	113	9.5	27.3333	0.468731	0.81231	-0.0177954	0.851598	Non-monotonic	no relationship
Frank et al 2016 (UB)	H.K. Frank , C.D. Mendenhall, S.D. Judson, G.C. Daily, and E.A. Hadly. Anthropogenic impacts on Costa Rican bat parasitism are sex specific. Ecology and evolution 6(14):4898-4909, (2016).	66	Bat flies	Mammal	No	No	Direct	Observational	No	Richness	Load	10	40000	10	74	9.5	25.5	NA	NA	0.200189	0.0872422	Non-monotonic	linear amplification
Frank et al 2016 (VT)	H.K. Frank , C.D. Mendenhall, S.D. Judson, G.C. Daily, and E.A. Hadly. Anthropogenic impacts on Costa Rican bat parasitism are sex specific. Ecology and evolution 6(14):4898-4909, (2016).	66	Bat flies	Mammal	No	No	Direct	Observational	No	Richness	Load	10	40000	NA	36	13	27.3333	NA	NA	-0.160922	0.348457	Non-monotonic	no relationship
Han et al 2015 (A)	B.A. Han, J.L. Kerby, C.L. Searle, A. Storfer, and A.R. Blaustein. Host species composition influences infection severity among amphibians in the absence of spillover transmission. Ecology and evolution 5(7):1432-1439, (2015).	67	Batrachochytrium dendrobatidis	Amphibian	No	No	Direct	Substitutive	Yes	Richness	Load	0.1	0.051	10	4	1	3	NA	0.284521	NA	NA	NA	NA
Han et al 2015 (P)	B.A. Han, J.L. Kerby, C.L. Searle, A. Storfer, and A.R. Blaustein. Host species composition influences infection severity among amphibians in the absence of spillover transmission. Ecology and evolution 5(7):1432-1439, (2015).	67	Batrachochytrium dendrobatidis	Amphibian	No	No	Direct	Substitutive	Yes	Richness	Load	0.1	0.051	0.1	4	1	3	NA	-0.253481	NA	NA	NA	NA
Han et al 2015 (R)	B.A. Han, J.L. Kerby, C.L. Searle, A. Storfer, and A.R. Blaustein. Host species composition influences infection severity among amphibians in the absence of spillover transmission. Ecology and evolution 5(7):1432-1439, (2015).	67	Batrachochytrium dendrobatidis	Amphibian	No	No	Direct	Substitutive	Yes	Richness	Load	0.1	0.051	10	4	1	3	NA	-0.00120024	NA	NA	NA	NA
Hantsch et al 2013 E alphitoides load (Fig 2a)	L. Hantsch, U. Braun, M. Scherer-Lorenzen, H. Bruelheide, Species richness and species identity effects on occurrence of foliar fungal pathogens in a tree diversity experiment. Ecosphere 4, (2013).	5	Erysiphe alphitoides	Plant	No	No	Direct	Substitutive	Yes	Shannon	Load	10	64	10000	20	1	3.76885	0.0677228	-0.00135058	-0.310241	0.183112	Non-monotonic	quadratic
Hantsch et al 2013 E hypophylla on Quercus load (Fig 2a)	L. Hantsch, U. Braun, M. Scherer-Lorenzen, H. Bruelheide, Species richness and species identity effects on occurrence of foliar fungal pathogens in a tree diversity experiment. Ecosphere 4, (2013).	5	Erysiphe hypophylla	Plant	No	No	Direct	Substitutive	Yes	Shannon	Load	10	64	10000	24	1	3.77844	0.441427	0.427646	-0.422356	0.0397825	Monotonic dilution	linear dilution
Hantsch et al 2013 P orbiculata on Fagus load (Fig 2b)	L. Hantsch, U. Braun, M. Scherer-Lorenzen, H. Bruelheide, Species richness and species identity effects on occurrence of foliar fungal pathogens in a tree diversity experiment. Ecosphere 4, (2013).	5	Phyllactinia orbiculata	Plant	No	No	Direct	Substitutive	Yes	Shannon	Load	10	64	10000	22	0.99901	3.89448	0.766985	0.681134	-0.207228	0.354786	Non-monotonic	linear dilution
Hantsch et al 2014 (Qp.2010)	L. Hantsch, S. Bien, S. Radatz, U. Braun, H. Auge, and H. Bruelheide. Tree diversity and the role of non‐host neighbour tree species in reducing fungal pathogen infestation. J Ecol 102(6):1673-1687, (2014).	68	Foliar fungi	Plant	No	No	Direct	Substitutive	Yes	Shannon	Load	0.1	1.66	10000	93	0.998709	3.41826	0.0757752	0.402837	-0.127969	0.221545	Non-monotonic	polynomial
Hantsch et al 2014 (Qp.2011)	L. Hantsch, S. Bien, S. Radatz, U. Braun, H. Auge, and H. Bruelheide. Tree diversity and the role of non‐host neighbour tree species in reducing fungal pathogen infestation. J Ecol 102(6):1673-1687, (2014).	69	Foliar fungi	Plant	No	No	Direct	Substitutive	Yes	Shannon	Load	0.1	1.66	10000	91	0.997886	3.29118	0.215109	-0.0165377	-0.254084	0.0150851	Monotonic dilution	linear dilution
Hantsch et al 2014 (Qp.2012)	L. Hantsch, S. Bien, S. Radatz, U. Braun, H. Auge, and H. Bruelheide. Tree diversity and the role of non‐host neighbour tree species in reducing fungal pathogen infestation. J Ecol 102(6):1673-1687, (2014).	70	Foliar fungi	Plant	No	No	Direct	Substitutive	Yes	Shannon	Load	0.1	1.66	10000	88	0.998646	3.50514	-0.0731054	-0.148865	-0.120643	0.262866	Non-monotonic	no relationship
Hantsch et al 2014 (Tc.2010)	L. Hantsch, S. Bien, S. Radatz, U. Braun, H. Auge, and H. Bruelheide. Tree diversity and the role of non‐host neighbour tree species in reducing fungal pathogen infestation. J Ecol 102(6):1673-1687, (2014).	68	Foliar fungi	Plant	No	No	Direct	Substitutive	Yes	Shannon	Load	0.1	1.66	10000	92	0.998613	3.61167	0.10151	0.0292802	-0.217992	0.0368433	Monotonic dilution	linear dilution
Hantsch et al 2014 (Tc.2011)	L. Hantsch, S. Bien, S. Radatz, U. Braun, H. Auge, and H. Bruelheide. Tree diversity and the role of non‐host neighbour tree species in reducing fungal pathogen infestation. J Ecol 102(6):1673-1687, (2014).	69	Foliar fungi	Plant	No	No	Direct	Substitutive	Yes	Shannon	Load	0.1	1.66	10000	92	0.997921	3.72141	0.0233254	-0.0870027	-0.160859	0.125571	Non-monotonic	linear dilution
Hantsch et al 2014 (Tc.2012)	L. Hantsch, S. Bien, S. Radatz, U. Braun, H. Auge, and H. Bruelheide. Tree diversity and the role of non‐host neighbour tree species in reducing fungal pathogen infestation. J Ecol 102(6):1673-1687, (2014).	70	Foliar fungi	Plant	No	No	Direct	Substitutive	Yes	Shannon	Load	0.1	1.66	10000	90	0.999359	3.61129	0.329287	0.177137	-0.273655	0.00905815	Monotonic dilution	linear dilution
Hydeman et al 2017	M.E. Hydeman, A.V. Longo, G. Velo‐Antón, D. Rodriguez, K.R. Zamudio, and R.C. Bell. Prevalence and genetic diversity of Batrachochytrium dendrobatidis in Central African island and continental amphibian communities. Ecology and evolution 7(19):7729-7738, (2017).	71	Batrachochytrium dendrobatidis	Amphibian	No	No	Direct	Observational	No	Richness	Prevalence	1000	NA	10	23	1	28	-0.130563	0.0327056	0.608043	0.0020839	Monotonic amplification	polynomial
Kedem et al 2014 (BART2)	H. Kedem, C. Cohen, I. Messika, M. Einav, S. Pilosof, and H. Hawlena. Multiple effects of host‐species diversity on coexisting host‐specific and host‐opportunistic microbes. Ecology 95(5):1173-1183, (2014).	72	Bartonella sp.	Mammal	No	Yes	Complex	Observational	No	Richness	Prevalence	1	10000	1	3	1	3	NA	-0.117782	NA	NA	NA	NA
Kedem et al 2014 (MH)	H. Kedem, C. Cohen, I. Messika, M. Einav, S. Pilosof, and H. Hawlena. Multiple effects of host‐species diversity on coexisting host‐specific and host‐opportunistic microbes. Ecology 95(5):1173-1183, (2014).	72	haemomuris-like Mycoplasma	Mammal	No	No	Direct	Observational	No	Richness	Prevalence	1	10000	1	3	1	3	NA	0.328554	NA	NA	NA	NA
Kilonzo et al 2013 (Cryptosporidium)	C. Kilonzo et al., Fecal Shedding of Zoonotic Food-Borne Pathogens by Wild Rodents in a Major Agricultural Region of the Central California Coast. Applied and Environmental Microbiology 79, 6337-6344 (2013).	6	Cryptosporidium spp	Mammal	No	Yes	Direct	Observational	No	Shannon	Prevalence	1000	100	10	12	1.87761	6.29654	0.314609	-0.00137323	-0.244755	0.443262	Non-monotonic	no relationship
Kilonzo et al 2013 (E. coli)	C. Kilonzo et al., Fecal Shedding of Zoonotic Food-Borne Pathogens by Wild Rodents in a Major Agricultural Region of the Central California Coast. Applied and Environmental Microbiology 79, 6337-6344 (2013).	6	Escherichia coli	Mammal	No	Yes	Direct	Observational	No	Shannon	Prevalence	1000	100	10	13	1.87761	6.29654	NA	NA	-0.308607	0.304937	Non-monotonic	no relationship
Kilonzo et al 2013 (Giardia)	C. Kilonzo et al., Fecal Shedding of Zoonotic Food-Borne Pathogens by Wild Rodents in a Major Agricultural Region of the Central California Coast. Applied and Environmental Microbiology 79, 6337-6344 (2013).	6	Giardia spp.	Mammal	No	Yes	Direct	Observational	No	Shannon	Prevalence	1000	100	10	12	1.87761	6.29654	0.0723172	-0.0284864	0.0629371	0.845931	Non-monotonic	quadratic
Kilonzo et al 2013 (Salmonella)	C. Kilonzo et al., Fecal Shedding of Zoonotic Food-Borne Pathogens by Wild Rodents in a Major Agricultural Region of the Central California Coast. Applied and Environmental Microbiology 79, 6337-6344 (2013).	6	Salmonella enterica	Mammal	No	Yes	Direct	Observational	No	Shannon	Prevalence	1000	100	10	13	1.87761	6.29654	1.2982	-0.0108735	-0.697802	0.00800072	Monotonic dilution	linear dilution
Knops et al 2002 Lespedeza	J. M. H. Knops et al., Effects of plant species richness on invasion dynamics, disease outbreaks, insect abundances and diversity. Ecology Letters 2, 286-293 (1999).	7	Uromyces lespedezae-procumbentis	Plant	No	No	Direct	Substitutive	Yes	Richness	Load	0.1	169	10	5	1	16	0.449318	0.674335	-0.9	0.0373861	Monotonic dilution	linear dilution
Knops et al 2002 Liatris	J. M. H. Knops et al., Effects of plant species richness on invasion dynamics, disease outbreaks, insect abundances and diversity. Ecology Letters 2, 286-293 (1999).	7	Septoria liatridis	Plant	No	No	Direct	Substitutive	Yes	Richness	Load	0.1	169	10	5	1	16	2.99322	-0.033652	-0.8	0.104088	Non-monotonic	polynomial
Knops et al 2002 Monarda	J. M. H. Knops et al., Effects of plant species richness on invasion dynamics, disease outbreaks, insect abundances and diversity. Ecology Letters 2, 286-293 (1999).	7	Erysiphe cichoracearum	Plant	No	No	Direct	Substitutive	Yes	Richness	Load	0.1	169	10	5	1	16	0.217407	-0.0143897	-0.5	0.391002	Non-monotonic	no relationship
Knops et al 2002 Schizochyrium	J. M. H. Knops et al., Effects of plant species richness on invasion dynamics, disease outbreaks, insect abundances and diversity. Ecology Letters 2, 286-293 (1999).	7	Colletotrichum sp. 2	Plant	No	No	Direct	Substitutive	Yes	Richness	Load	0.1	169	10	5	1	16	0.36809	0.226727	-1	1.12341e-23	Monotonic dilution	polynomial
LaCroix et al 2014	C. Lacroix et al., Non-random biodiversity loss underlies predictable increases in viral disease prevalence. Journal of the Royal Society Interface 11, (2014).	8	Barley/Cereal Yellow Dwarf Virus	Plant	No	No	Complex	Observational	No	Richness	Prevalence	1000	0.5	1	31	1.99848	6.99505	0.865234	0.312708	-0.429991	0.0157639	Monotonic dilution	linear dilution
Lagrue et al 2015 (Apatemon)	C. Lagrue, R. Poulin. Local diversity reduces infection risk across multiple freshwater host‐parasite associations. Freshwater biology 60(11), 2445-2454, (2015).	26	Apatemon sp	Fish	Yes	No	Complex	Observational	No	Simpson	Prevalence	100	225	NA	16	1.17724	2.37394	-8.82006e-16	-0.210819	-0.0562441	0.836096	Non-monotonic	no relationship
Lagrue et al 2015 (Coitocaecum)	C. Lagrue, R. Poulin. Local diversity reduces infection risk across multiple freshwater host‐parasite associations. Freshwater biology 60(11), 2445-2454, (2015).	26	Coitocaecum parvum	Crustacean	Yes	No	Complex	Observational	No	Simpson	Prevalence	100	225	0.1	9	1.12427	2.17499	0.187412	-0.155064	-0.05	0.898353	Non-monotonic	no relationship
Lagrue et al 2015 (Maritrema)	C. Lagrue, R. Poulin. Local diversity reduces infection risk across multiple freshwater host‐parasite associations. Freshwater biology 60(11), 2445-2454, (2015).	26	Maritrema poulini	Crustacean	Yes	No	Complex	Observational	No	Simpson	Prevalence	100	225	0.1	8	1.16668	2.17499	0.207207	-0.198034	-0.547619	0.160026	Non-monotonic	polynomial
Lagrue et al 2015 (Microphalloidea)	C. Lagrue, R. Poulin. Local diversity reduces infection risk across multiple freshwater host‐parasite associations. Freshwater biology 60(11), 2445-2454, (2015).	26	Microphalloidea	Insect	Yes	No	Complex	Observational	No	Simpson	Prevalence	100	225	0.1	4	1.54897	1.87943	0.126481	-0.0477315	-0.8	0.2	Non-monotonic	linear dilution
Lagrue et al 2015 (Microphallus)	C. Lagrue, R. Poulin. Local diversity reduces infection risk across multiple freshwater host‐parasite associations. Freshwater biology 60(11), 2445-2454, (2015).	26	Microphallus sp	Crustacean	Yes	No	Complex	Observational	No	Simpson	Prevalence	100	225	0.1	4	1.35585	2.17499	0.0303999	-0.274274	-0.2	0.8	Non-monotonic	quadratic
Lagrue et al 2015 (Pronocephalid I)	C. Lagrue, R. Poulin. Local diversity reduces infection risk across multiple freshwater host‐parasite associations. Freshwater biology 60(11), 2445-2454, (2015).	26	Pronocephalid I	Snail	Yes	No	Complex	Observational	No	Simpson	Prevalence	100	225	0.1	4	1.62168	2.57086	-0.194206	-0.166233	-0.8	0.2	Non-monotonic	linear dilution
Lagrue et al 2015 (Pronocephalid IV)	C. Lagrue, R. Poulin. Local diversity reduces infection risk across multiple freshwater host‐parasite associations. Freshwater biology 60(11), 2445-2454, (2015).	26	Pronocephalid I	Snail	Yes	No	Complex	Observational	No	Simpson	Prevalence	100	225	0.1	3	1.62168	2.57086	NA	-0.27239	NA	NA	NA	NA
Lagrue et al 2015 (Stegodexamene)	C. Lagrue, R. Poulin. Local diversity reduces infection risk across multiple freshwater host‐parasite associations. Freshwater biology 60(11), 2445-2454, (2015).	26	Stegodexamene anguillae	Fish	Yes	No	Complex	Observational	No	Simpson	Prevalence	100	225	NA	15	1.17724	2.18697	0.000643501	-0.22305	-0.129099	0.646557	Non-monotonic	no relationship
Lagrue et al 2015 (Telogaster)	C. Lagrue, R. Poulin. Local diversity reduces infection risk across multiple freshwater host‐parasite associations. Freshwater biology 60(11), 2445-2454, (2015).	26	Telogaster opisthorchis	Fish	Yes	No	Complex	Observational	No	Simpson	Prevalence	100	225	NA	16	1.17724	2.37394	0.0386995	-0.157101	-0.597498	0.0145184	Monotonic dilution	linear dilution
Lagrue et al 2015 (Tylodelphys)	C. Lagrue, R. Poulin. Local diversity reduces infection risk across multiple freshwater host‐parasite associations. Freshwater biology 60(11), 2445-2454, (2015).	26	Tylodelphys sp	Fish	Yes	No	Complex	Observational	No	Simpson	Prevalence	100	225	NA	4	1.56299	1.92783	-0.0184259	-0.286667	-0.447214	0.552786	Non-monotonic	no relationship
Lagrue et al 2015 (Unidentified)	C. Lagrue, R. Poulin. Local diversity reduces infection risk across multiple freshwater host‐parasite associations. Freshwater biology 60(11), 2445-2454, (2015).	26	Unidentified trematode	Snail	Yes	No	Complex	Observational	No	Richness	Prevalence	100	225	0.1	13	1.39334	2.57086	0.0865926	-0.256658	-0.346154	0.246625	Non-monotonic	linear dilution
Levine et al 2017	R.S. Levine, D.L. Hedeen, M.W. Hedeen, G.L. Hamer, D.G. Mead, and U.D. Kitron. Avian species diversity and transmission of West Nile virus in Atlanta, Georgia. Parasites & vectors 10(1):62, (2017).	73	West Nile Virus	Bird	No	Yes	Complex	Observational	No	Shannon	Prevalence	10	NA	10	8	11.8763	21.2642	0.209261	-0.12895	0.203596	0.628675	Non-monotonic	no relationship
Liu et al 2016 (AP.blight)	X.Liu, S. Lyu, S. Zhou, and C.J. Bradshaw, Warming and fertilization alter the dilution effect of host diversity on disease severity. Ecology, 97(7), pp.1680-1689, (2016).	27	leaf blight	Plant	No	No	Direct	Substitutive	Yes	Richness	Load	1	2.25	10	23	1	33	0.880062	NA	-0.570259	0.00449515	Monotonic dilution	quadratic
Liu et al 2016 (AP.bspot)	X.Liu, S. Lyu, S. Zhou, and C.J. Bradshaw, Warming and fertilization alter the dilution effect of host diversity on disease severity. Ecology, 97(7), pp.1680-1689, (2016).	27	brown spot	Plant	No	No	Direct	Substitutive	Yes	Richness	Load	1	2.25	10	23	1	33	0.318462	0.0661229	-0.35688	0.0945923	Non-monotonic	quadratic
Liu et al 2016 (AP.lspot)	X.Liu, S. Lyu, S. Zhou, and C.J. Bradshaw, Warming and fertilization alter the dilution effect of host diversity on disease severity. Ecology, 97(7), pp.1680-1689, (2016).	27	leaf spot	Plant	No	No	Direct	Substitutive	Yes	Richness	Load	1	2.25	10	23	1	33	0.312224	NA	-0.578405	0.00383795	Monotonic dilution	quadratic
Liu et al 2016 (AP.mildew)	X.Liu, S. Lyu, S. Zhou, and C.J. Bradshaw, Warming and fertilization alter the dilution effect of host diversity on disease severity. Ecology, 97(7), pp.1680-1689, (2016).	27	downy mildew	Plant	No	No	Direct	Substitutive	Yes	Richness	Load	1	2.25	10	23	1	33	0.462961	-0.0373031	-0.193868	0.375423	Non-monotonic	no relationship
Liu et al 2016 (AR.blight)	X.Liu, S. Lyu, S. Zhou, and C.J. Bradshaw, Warming and fertilization alter the dilution effect of host diversity on disease severity. Ecology, 97(7), pp.1680-1689, (2016).	27	leaf blight	Plant	No	No	Direct	Substitutive	Yes	Richness	Load	1	2.25	10	45	1	33	NA	NA	-0.359238	0.0153699	Monotonic dilution	polynomial
Liu et al 2016 (AR.bspot)	X.Liu, S. Lyu, S. Zhou, and C.J. Bradshaw, Warming and fertilization alter the dilution effect of host diversity on disease severity. Ecology, 97(7), pp.1680-1689, (2016).	27	black spot	Plant	No	No	Direct	Substitutive	Yes	Richness	Load	1	2.25	10	45	1	33	0.191899	-0.0872923	-0.462105	0.00139513	Monotonic dilution	polynomial
Liu et al 2016 (AR.lspot)	X.Liu, S. Lyu, S. Zhou, and C.J. Bradshaw, Warming and fertilization alter the dilution effect of host diversity on disease severity. Ecology, 97(7), pp.1680-1689, (2016).	27	leaf spot	Plant	No	No	Direct	Substitutive	Yes	Richness	Load	1	2.25	10	45	1	33	0.529626	-0.0593159	-0.416002	0.00448077	Monotonic dilution	quadratic
Liu et al 2016 (AT.blight)	X.Liu, S. Lyu, S. Zhou, and C.J. Bradshaw, Warming and fertilization alter the dilution effect of host diversity on disease severity. Ecology, 97(7), pp.1680-1689, (2016).	27	leaf blight	Plant	No	No	Direct	Substitutive	Yes	Richness	Load	1	2.25	10	37	1	33	NA	NA	-0.46639	0.00361892	Monotonic dilution	polynomial
Liu et al 2016 (AT.bspot)	X.Liu, S. Lyu, S. Zhou, and C.J. Bradshaw, Warming and fertilization alter the dilution effect of host diversity on disease severity. Ecology, 97(7), pp.1680-1689, (2016).	27	brown spot	Plant	No	No	Direct	Substitutive	Yes	Richness	Load	1	2.25	10	37	1	33	0.281606	-0.0431904	-0.271251	0.10439	Non-monotonic	polynomial
Liu et al 2016 (AT.lspot)	X.Liu, S. Lyu, S. Zhou, and C.J. Bradshaw, Warming and fertilization alter the dilution effect of host diversity on disease severity. Ecology, 97(7), pp.1680-1689, (2016).	27	leaf spot	Plant	No	No	Direct	Substitutive	Yes	Richness	Load	1	2.25	10	37	1	33	3.48274	-0.0143111	-0.650049	1.3346e-05	Monotonic dilution	quadratic
Liu et al 2016 (EN.rusts)	X.Liu, S. Lyu, S. Zhou, and C.J. Bradshaw, Warming and fertilization alter the dilution effect of host diversity on disease severity. Ecology, 97(7), pp.1680-1689, (2016).	27	rusts	Plant	No	No	Direct	Substitutive	Yes	Richness	Load	1	2.25	10	30	1	33	0.845354	NA	-0.413465	0.0231397	Monotonic dilution	linear dilution
Liu et al 2016 (EN.smuts)	X.Liu, S. Lyu, S. Zhou, and C.J. Bradshaw, Warming and fertilization alter the dilution effect of host diversity on disease severity. Ecology, 97(7), pp.1680-1689, (2016).	27	smuts	Plant	No	No	Direct	Substitutive	Yes	Richness	Load	1	2.25	10	30	1	33	0.801738	0.748068	-0.634948	0.000163823	Monotonic dilution	quadratic
Liu et al 2016 (EN.spot)	X.Liu, S. Lyu, S. Zhou, and C.J. Bradshaw, Warming and fertilization alter the dilution effect of host diversity on disease severity. Ecology, 97(7), pp.1680-1689, (2016).	27	leaf spot	Plant	No	No	Direct	Substitutive	Yes	Richness	Load	1	2.25	10	30	1	33	-0.738211	-0.863871	0.0127212	0.946806	Non-monotonic	polynomial
Liu et al 2016 (FS.blight)	X.Liu, S. Lyu, S. Zhou, and C.J. Bradshaw, Warming and fertilization alter the dilution effect of host diversity on disease severity. Ecology, 97(7), pp.1680-1689, (2016).	27	leaf blight	Plant	No	No	Direct	Substitutive	Yes	Richness	Load	1	2.25	10	44	1	33	1.24095	-0.0741298	-0.384227	0.0100245	Monotonic dilution	linear dilution
Liu et al 2016 (FS.lspot)	X.Liu, S. Lyu, S. Zhou, and C.J. Bradshaw, Warming and fertilization alter the dilution effect of host diversity on disease severity. Ecology, 97(7), pp.1680-1689, (2016).	27	leaf spot	Plant	No	No	Direct	Substitutive	Yes	Richness	Load	1	2.25	10	44	1	33	0.785033	-0.00651523	-0.623266	6.21681e-06	Monotonic dilution	linear dilution
Liu et al 2016 (FS.mildew)	X.Liu, S. Lyu, S. Zhou, and C.J. Bradshaw, Warming and fertilization alter the dilution effect of host diversity on disease severity. Ecology, 97(7), pp.1680-1689, (2016).	27	powdery mildew	Plant	No	No	Direct	Substitutive	Yes	Richness	Load	1	2.25	10	44	1	33	NA	NA	-0.254064	0.0960748	Non-monotonic	polynomial
Liu et al 2016 (FS.rusts)	X.Liu, S. Lyu, S. Zhou, and C.J. Bradshaw, Warming and fertilization alter the dilution effect of host diversity on disease severity. Ecology, 97(7), pp.1680-1689, (2016).	27	rusts	Plant	No	No	Direct	Substitutive	Yes	Richness	Load	1	2.25	10	44	1	33	-0.0165693	NA	-0.212627	0.165835	Non-monotonic	polynomial
Liu et al 2016 (KH.blight)	X.Liu, S. Lyu, S. Zhou, and C.J. Bradshaw, Warming and fertilization alter the dilution effect of host diversity on disease severity. Ecology, 97(7), pp.1680-1689, (2016).	27	leaf blight	Plant	No	No	Direct	Substitutive	Yes	Richness	Load	1	2.25	10	47	1	33	0.756828	-0.00615509	-0.628692	2.22175e-06	Monotonic dilution	linear dilution
Liu et al 2016 (KH.mildew)	X.Liu, S. Lyu, S. Zhou, and C.J. Bradshaw, Warming and fertilization alter the dilution effect of host diversity on disease severity. Ecology, 97(7), pp.1680-1689, (2016).	27	powdery mildew	Plant	No	No	Direct	Substitutive	Yes	Richness	Load	1	2.25	10	47	1	33	NA	NA	-0.436443	0.00216271	Monotonic dilution	polynomial
Liu et al 2016 (KH.rust)	X.Liu, S. Lyu, S. Zhou, and C.J. Bradshaw, Warming and fertilization alter the dilution effect of host diversity on disease severity. Ecology, 97(7), pp.1680-1689, (2016).	27	rusts	Plant	No	No	Direct	Substitutive	Yes	Richness	Load	1	2.25	10	47	1	33	0.366602	-0.348537	-0.250027	0.0900795	Non-monotonic	quadratic
Liu et al 2016 (KH.spots)	X.Liu, S. Lyu, S. Zhou, and C.J. Bradshaw, Warming and fertilization alter the dilution effect of host diversity on disease severity. Ecology, 97(7), pp.1680-1689, (2016).	27	leaf spot	Plant	No	No	Direct	Substitutive	Yes	Richness	Load	1	2.25	10	47	1	33	1.12239	-0.0112868	-0.483334	0.000578579	Monotonic dilution	linear dilution
Liu et al 2016 (KL.blight)	X.Liu, S. Lyu, S. Zhou, and C.J. Bradshaw, Warming and fertilization alter the dilution effect of host diversity on disease severity. Ecology, 97(7), pp.1680-1689, (2016).	27	leaf blight	Plant	No	No	Direct	Substitutive	Yes	Richness	Load	1	2.25	10	32	1	33	0.837491	0.615244	-0.586044	0.00042445	Monotonic dilution	linear dilution
Liu et al 2016 (KL.bspot)	X.Liu, S. Lyu, S. Zhou, and C.J. Bradshaw, Warming and fertilization alter the dilution effect of host diversity on disease severity. Ecology, 97(7), pp.1680-1689, (2016).	27	brown spot	Plant	No	No	Direct	Substitutive	Yes	Richness	Load	1	2.25	10	37	1	33	0.371986	0.113113	-0.358548	0.0293217	Monotonic dilution	quadratic
Liu et al 2016 (KL.lspot)	X.Liu, S. Lyu, S. Zhou, and C.J. Bradshaw, Warming and fertilization alter the dilution effect of host diversity on disease severity. Ecology, 97(7), pp.1680-1689, (2016).	27	leaf spot	Plant	No	No	Direct	Substitutive	Yes	Richness	Load	1	2.25	10	32	1	33	-1.14111	-0.861747	-0.0301098	0.870056	Non-monotonic	quadratic
Liu et al 2016 (KL.rusts)	X.Liu, S. Lyu, S. Zhou, and C.J. Bradshaw, Warming and fertilization alter the dilution effect of host diversity on disease severity. Ecology, 97(7), pp.1680-1689, (2016).	27	rusts	Plant	No	No	Direct	Substitutive	Yes	Richness	Load	1	2.25	10	32	1	33	NA	NA	-0.419667	0.0167971	Monotonic dilution	no relationship
Liu et al 2016 (PP.bspot)	X.Liu, S. Lyu, S. Zhou, and C.J. Bradshaw, Warming and fertilization alter the dilution effect of host diversity on disease severity. Ecology, 97(7), pp.1680-1689, (2016).	27	brown spot	Plant	No	No	Direct	Substitutive	Yes	Richness	Load	1	2.25	10	30	1	33	2.59888	NA	-0.457925	0.0109394	Monotonic dilution	polynomial
Liu et al 2016 (PP.lspot)	X.Liu, S. Lyu, S. Zhou, and C.J. Bradshaw, Warming and fertilization alter the dilution effect of host diversity on disease severity. Ecology, 97(7), pp.1680-1689, (2016).	27	leaf spot	Plant	No	No	Direct	Substitutive	Yes	Richness	Load	1	2.25	10	30	1	33	-0.0506606	-0.00499126	-0.260746	0.164015	Non-monotonic	quadratic
Liu et al 2016 (PP.mildew)	X.Liu, S. Lyu, S. Zhou, and C.J. Bradshaw, Warming and fertilization alter the dilution effect of host diversity on disease severity. Ecology, 97(7), pp.1680-1689, (2016).	27	downy mildew	Plant	No	No	Direct	Substitutive	Yes	Richness	Load	1	2.25	10	30	1	33	1.68442	0.795575	-0.489025	0.00610026	Monotonic dilution	linear dilution
Liu et al 2016 (PP.rusts)	X.Liu, S. Lyu, S. Zhou, and C.J. Bradshaw, Warming and fertilization alter the dilution effect of host diversity on disease severity. Ecology, 97(7), pp.1680-1689, (2016).	27	rusts	Plant	No	No	Direct	Substitutive	Yes	Richness	Load	1	2.25	10	30	1	33	-0.759857	-1.04379	-0.00773836	0.967627	Non-monotonic	polynomial
Liu et al 2016 (SN.bspot)	X.Liu, S. Lyu, S. Zhou, and C.J. Bradshaw, Warming and fertilization alter the dilution effect of host diversity on disease severity. Ecology, 97(7), pp.1680-1689, (2016).	27	brown spot	Plant	No	No	Direct	Substitutive	Yes	Richness	Load	1	2.25	10	40	1	33	0.1869	0.531034	-0.571931	0.000115543	Monotonic dilution	polynomial
Liu et al 2016 (SN.dmildew)	X.Liu, S. Lyu, S. Zhou, and C.J. Bradshaw, Warming and fertilization alter the dilution effect of host diversity on disease severity. Ecology, 97(7), pp.1680-1689, (2016).	27	downy mildew	Plant	No	No	Direct	Substitutive	Yes	Richness	Load	1	2.25	10	40	1	33	NA	NA	-0.498026	0.00107482	Monotonic dilution	polynomial
Liu et al 2016 (SN.lspot)	X.Liu, S. Lyu, S. Zhou, and C.J. Bradshaw, Warming and fertilization alter the dilution effect of host diversity on disease severity. Ecology, 97(7), pp.1680-1689, (2016).	27	leaf spot	Plant	No	No	Direct	Substitutive	Yes	Richness	Load	1	2.25	10	40	1	33	0.674276	0.6396	-0.579657	8.86763e-05	Monotonic dilution	polynomial
Liu et al 2016 (SS.bspot)	X.Liu, S. Lyu, S. Zhou, and C.J. Bradshaw, Warming and fertilization alter the dilution effect of host diversity on disease severity. Ecology, 97(7), pp.1680-1689, (2016).	27	brown spot	Plant	No	No	Direct	Substitutive	Yes	Richness	Load	1	2.25	10	22	1	33	0.974879	0.942177	-0.663389	0.000763847	Monotonic dilution	linear dilution
Liu et al 2016 (SS.lspot)	X.Liu, S. Lyu, S. Zhou, and C.J. Bradshaw, Warming and fertilization alter the dilution effect of host diversity on disease severity. Ecology, 97(7), pp.1680-1689, (2016).	27	leaf spot	Plant	No	No	Direct	Substitutive	Yes	Richness	Load	1	2.25	10	22	1	33	NA	NA	-0.478834	0.0241625	Monotonic dilution	quadratic
Liu et al 2016 (SS.rusts)	X.Liu, S. Lyu, S. Zhou, and C.J. Bradshaw, Warming and fertilization alter the dilution effect of host diversity on disease severity. Ecology, 97(7), pp.1680-1689, (2016).	27	rusts	Plant	No	No	Direct	Substitutive	Yes	Richness	Load	1	2.25	10	22	1	33	1.13627	0.509079	-0.606629	0.00276027	Monotonic dilution	linear dilution
Liu et al 2016 (TL.bspot)	X.Liu, S. Lyu, S. Zhou, and C.J. Bradshaw, Warming and fertilization alter the dilution effect of host diversity on disease severity. Ecology, 97(7), pp.1680-1689, (2016).	27	brown spot	Plant	No	No	Direct	Substitutive	Yes	Richness	Load	1	2.25	10	39	1	33	-0.197289	-0.136918	-0.479615	0.00200493	Monotonic dilution	polynomial
Liu et al 2016 (TL.lspot)	X.Liu, S. Lyu, S. Zhou, and C.J. Bradshaw, Warming and fertilization alter the dilution effect of host diversity on disease severity. Ecology, 97(7), pp.1680-1689, (2016).	27	leaf spot	Plant	No	No	Direct	Substitutive	Yes	Richness	Load	1	2.25	10	39	1	33	1.88642	NA	-0.41974	0.00781185	Monotonic dilution	polynomial
Liu et al 2016 (TL.rusts)	X.Liu, S. Lyu, S. Zhou, and C.J. Bradshaw, Warming and fertilization alter the dilution effect of host diversity on disease severity. Ecology, 97(7), pp.1680-1689, (2016).	27	rusts	Plant	No	No	Direct	Substitutive	Yes	Richness	Load	1	2.25	10	39	1	33	NA	NA	-0.458699	0.00331453	Monotonic dilution	polynomial
Liu et al 2017	X. Liu, S. Lyu, D. Sun, C.J. Bradshaw, and S. Zhou. Species decline under nitrogen fertilization increases community-level competence of fungal diseases. Proc B, 284(1847): 20162621, (2017).	74	Foliar fungi	Plant	No	No	Direct	Observational	No	Richness	Load	1	25	1	48	15	35	0.227862	0.0573301	-0.509736	0.000215086	Monotonic dilution	linear dilution
Liu et al 2018 (random)	X.Liu, S. Lyu, S. Zhou, and C.J. Bradshaw, Warming and fertilization alter the dilution effect of host diversity on disease severity. Ecology, 97(7), pp.1680-1689, (2016).	28	Foliar fungi	Plant	No	No	Direct	Additive	Yes	Richness	Load	1	25	10	109	1	2.46724	0.139695	0.0722518	-0.196928	0.0401277	Monotonic dilution	linear dilution
Liu et al 2018 (realistic)	X.Liu, S. Lyu, S. Zhou, and C.J. Bradshaw, Warming and fertilization alter the dilution effect of host diversity on disease severity. Ecology, 97(7), pp.1680-1689, (2016).	29	Foliar fungi	Plant	No	No	Direct	Additive	Yes	Richness	Load	1	25	10	576	1	2.46724	0.199829	0.157103	-0.630488	3.68235e-65	Monotonic dilution	polynomial
McLeish et al 2017	M. McLeish, S. Sacristán, A. Fraile, and F. García-Arenal. Scale dependencies and generalism in host use shape virus prevalence. ProcB284:1869, 20172066, (2017).	30	Viruses	Plant	No	No	Complex	Observational	No	Richness	Prevalence	10	100	10	11	7.99751	41.9104	-0.584799	-0.655304	0.818182	0.00208314	Monotonic amplification	polynomial
Milholland et al 2017	M.T. Milholland, et al. Species identity supersedes the dilution effect concerning hantavirus prevalence at sites across Texas and Mexico. ILAR journal 58(3):401-412, (2017).	75	Hantaviruses	Mammal	No	Yes	Direct	Observational	No	Richness	Prevalence	10000	2500	1	40	1	13	-0.819145	-0.871258	0.476988	0.00185868	Monotonic amplification	polynomial
Mills 2005	J. N. Mills, Regulation of Rodent-Borne viruses in the natural host: implications for human disease. Archives of Virology, 45-57 (2005).	9	Sin Nombre virus	Mammal	No	Yes	Direct	Observational	No	Simpson	Prevalence	10000	31400	10	10	1.48588	6.74809	0.303179	0.41354	-0.951515	2.27985e-05	Monotonic dilution	polynomial
Mitchell et al 2002	C. E. Mitchell, D. Tilman, J. V. Groth, Effects of grassland plant species diversity, abundance, and composition on foliar fungal disease. Ecology 83, 1713-1726 (2002).	10	Foliar fungi	Plant	No	No	Direct	Substitutive	Yes	Richness	Load	0.1	9	10	84	1	24	0.29245	0.414927	-0.305125	0.00476878	Monotonic dilution	quadratic
Mitchell et al 2002(96B1 Andropogon fungal leaf spot)	C. E. Mitchell, D. Tilman, J. V. Groth, Effects of grassland plant species diversity, abundance, and composition on foliar fungal disease. Ecology 83, 1713-1726 (2002).	12	Foliar fungi	Plant	No	No	Direct	Substitutive	Yes	Richness	Load	0.1	9	10	55	1	24	0.160125	0.254209	-0.252505	0.0629026	Non-monotonic	linear dilution
Mitchell et al 2002(96B1 Asclepias fungal leaf spot)	C. E. Mitchell, D. Tilman, J. V. Groth, Effects of grassland plant species diversity, abundance, and composition on foliar fungal disease. Ecology 83, 1713-1726 (2002).	12	Foliar fungi	Plant	No	No	Direct	Substitutive	Yes	Richness	Load	0.1	9	10	58	1	24	-0.18113	-0.20814	0.124509	0.35174	Non-monotonic	no relationship
Mitchell et al 2002(96B1 Aster fungal leaf spot)	C. E. Mitchell, D. Tilman, J. V. Groth, Effects of grassland plant species diversity, abundance, and composition on foliar fungal disease. Ecology 83, 1713-1726 (2002).	12	Foliar fungi	Plant	No	No	Direct	Substitutive	Yes	Richness	Load	0.1	9	10	50	1	24	1.51945	1.26857	-0.518604	0.000114244	Monotonic dilution	polynomial
Mitchell et al 2002(96B1 Euphorbia Panicum rust on Euphorbia )	C. E. Mitchell, D. Tilman, J. V. Groth, Effects of grassland plant species diversity, abundance, and composition on foliar fungal disease. Ecology 83, 1713-1726 (2002).	12	Foliar fungi	Plant	No	No	Direct	Substitutive	Yes	Richness	Load	0.1	9	10	55	1	24	0.778462	-0.0078184	-0.307612	0.0223352	Monotonic dilution	polynomial
Mitchell et al 2002(96B1 Lespedeza rust aecia )	C. E. Mitchell, D. Tilman, J. V. Groth, Effects of grassland plant species diversity, abundance, and composition on foliar fungal disease. Ecology 83, 1713-1726 (2002).	12	Foliar fungi	Plant	No	No	Direct	Substitutive	Yes	Richness	Load	0.1	9	10	57	1	24	0.819337	0.725176	-0.375888	0.00395781	Monotonic dilution	polynomial
Mitchell et al 2002(96B1 Liatris fungal leaf spot)	C. E. Mitchell, D. Tilman, J. V. Groth, Effects of grassland plant species diversity, abundance, and composition on foliar fungal disease. Ecology 83, 1713-1726 (2002).	12	Foliar fungi	Plant	No	No	Direct	Substitutive	Yes	Richness	Load	0.1	9	10	48	4	24	0.56563	1.4032	-0.558037	3.77165e-05	Monotonic dilution	polynomial
Mitchell et al 2002(96B1 Sorghastrum fungal leaf spot)	C. E. Mitchell, D. Tilman, J. V. Groth, Effects of grassland plant species diversity, abundance, and composition on foliar fungal disease. Ecology 83, 1713-1726 (2002).	12	Foliar fungi	Plant	No	No	Direct	Substitutive	Yes	Richness	Load	0.1	9	10	62	1	24	-0.034337	-0.0485441	0.12843	0.31983	Non-monotonic	no relationship
Mitchell et al 2002(96B2 Lespedeza fungal leaf spot)	C. E. Mitchell, D. Tilman, J. V. Groth, Effects of grassland plant species diversity, abundance, and composition on foliar fungal disease. Ecology 83, 1713-1726 (2002).	13	Foliar fungi	Plant	No	No	Direct	Substitutive	Yes	Richness	Load	0.1	169	10	51	1	32	1.56881	1.5337	-0.560306	1.90563e-05	Monotonic dilution	quadratic
Mitchell et al 2002(96B2 Lespedeza rust telia )	C. E. Mitchell, D. Tilman, J. V. Groth, Effects of grassland plant species diversity, abundance, and composition on foliar fungal disease. Ecology 83, 1713-1726 (2002).	13	Foliar fungi	Plant	No	No	Direct	Substitutive	Yes	Richness	Load	0.1	169	10	51	1	32	0.0182751	0.0569049	-0.0543021	0.705089	Non-monotonic	no relationship
Mitchell et al 2002(96B2 Monarda powdery mildew)	C. E. Mitchell, D. Tilman, J. V. Groth, Effects of grassland plant species diversity, abundance, and composition on foliar fungal disease. Ecology 83, 1713-1726 (2002).	13	Foliar fungi	Plant	No	No	Direct	Substitutive	Yes	Richness	Load	0.1	169	10	74	1	32	2.75145	2.66167	-0.414683	0.000239384	Monotonic dilution	polynomial
Mitchell et al 2002(96B2 Schizachyrium fungal leaf spot)	C. E. Mitchell, D. Tilman, J. V. Groth, Effects of grassland plant species diversity, abundance, and composition on foliar fungal disease. Ecology 83, 1713-1726 (2002).	13	Foliar fungi	Plant	No	No	Direct	Substitutive	Yes	Richness	Load	0.1	169	10	57	1	32	0.177678	0.222332	-0.36204	0.0056516	Monotonic dilution	linear dilution
Mitchell et al 2002(97B1 Euphorbia Panicum rust on Euphorbia )	C. E. Mitchell, D. Tilman, J. V. Groth, Effects of grassland plant species diversity, abundance, and composition on foliar fungal disease. Ecology 83, 1713-1726 (2002).	11	Foliar fungi	Plant	No	No	Direct	Substitutive	Yes	Richness	Load	0.1	9	10	56	1	24	0.135037	-0.118189	-0.302264	0.0235641	Monotonic dilution	polynomial
Mitchell et al 2002(97B1 Euphorbia Panicum rust on Panicum )	C. E. Mitchell, D. Tilman, J. V. Groth, Effects of grassland plant species diversity, abundance, and composition on foliar fungal disease. Ecology 83, 1713-1726 (2002).	11	Foliar fungi	Plant	No	No	Direct	Substitutive	Yes	Richness	Load	0.1	9	10	45	1	24	0.309584	0.36074	-0.274802	0.0677141	Non-monotonic	linear dilution
Mitchell et al 2002(98B1 Achillea leaf necrosis)	C. E. Mitchell, D. Tilman, J. V. Groth, Effects of grassland plant species diversity, abundance, and composition on foliar fungal disease. Ecology 83, 1713-1726 (2002).	10	Foliar fungi	Plant	No	No	Direct	Substitutive	Yes	Richness	Load	0.1	9	10	57	1	24	0.283314	-0.0603574	-0.35653	0.00648499	Monotonic dilution	linear dilution
Mitchell et al 2002(98B1 Andropogon fungal leaf spot)	C. E. Mitchell, D. Tilman, J. V. Groth, Effects of grassland plant species diversity, abundance, and composition on foliar fungal disease. Ecology 83, 1713-1726 (2002).	10	Foliar fungi	Plant	No	No	Direct	Substitutive	Yes	Richness	Load	0.1	9	10	51	1	24	0.0653313	0.286379	-0.288719	0.0399048	Monotonic dilution	linear dilution
Mitchell et al 2002(98B1 Anemone fungal leaf spot)	C. E. Mitchell, D. Tilman, J. V. Groth, Effects of grassland plant species diversity, abundance, and composition on foliar fungal disease. Ecology 83, 1713-1726 (2002).	10	Foliar fungi	Plant	No	No	Direct	Substitutive	Yes	Richness	Load	0.1	9	10	52	1	24	0.751892	1.03393	-0.658091	1.14716e-07	Monotonic dilution	quadratic
Mitchell et al 2002(98B1 Asceplias fungal leaf spot)	C. E. Mitchell, D. Tilman, J. V. Groth, Effects of grassland plant species diversity, abundance, and composition on foliar fungal disease. Ecology 83, 1713-1726 (2002).	10	Foliar fungi	Plant	No	No	Direct	Substitutive	Yes	Richness	Load	0.1	9	10	57	1	24	-0.188376	-0.167355	-0.099538	0.461318	Non-monotonic	polynomial
Mitchell et al 2002(98B1 Aster fungal leaf spot)	C. E. Mitchell, D. Tilman, J. V. Groth, Effects of grassland plant species diversity, abundance, and composition on foliar fungal disease. Ecology 83, 1713-1726 (2002).	10	Foliar fungi	Plant	No	No	Direct	Substitutive	Yes	Richness	Load	0.1	9	10	43	1	24	1.6959	1.62613	-0.681506	4.8846e-07	Monotonic dilution	quadratic
Mitchell et al 2002(98B1 Astragalus fungal leaf spot)	C. E. Mitchell, D. Tilman, J. V. Groth, Effects of grassland plant species diversity, abundance, and composition on foliar fungal disease. Ecology 83, 1713-1726 (2002).	10	Foliar fungi	Plant	No	No	Direct	Substitutive	Yes	Richness	Load	0.1	9	10	49	2	24	-0.0150045	-0.198137	0.0460527	0.753359	Non-monotonic	no relationship
Mitchell et al 2002(98B1 Bouteloua fungal leaf spot)	C. E. Mitchell, D. Tilman, J. V. Groth, Effects of grassland plant species diversity, abundance, and composition on foliar fungal disease. Ecology 83, 1713-1726 (2002).	10	Foliar fungi	Plant	No	No	Direct	Substitutive	Yes	Richness	Load	0.1	9	10	41	2	24	0.439464	0.377498	-0.520634	0.000483696	Monotonic dilution	polynomial
Mitchell et al 2002(98B1 Buchloe fungal leaf spot)	C. E. Mitchell, D. Tilman, J. V. Groth, Effects of grassland plant species diversity, abundance, and composition on foliar fungal disease. Ecology 83, 1713-1726 (2002).	10	Foliar fungi	Plant	No	No	Direct	Substitutive	Yes	Richness	Load	0.1	9	10	14	1	12	0.375854	-0.00165649	-0.30953	0.281522	Non-monotonic	no relationship
Mitchell et al 2002(98B1 Coreopsis bacterial leaf spot)	C. E. Mitchell, D. Tilman, J. V. Groth, Effects of grassland plant species diversity, abundance, and composition on foliar fungal disease. Ecology 83, 1713-1726 (2002).	10	Foliar fungi	Plant	No	No	Direct	Substitutive	Yes	Richness	Load	0.1	9	10	30	4	24	2.91578	-0.0488933	-0.32868	0.0761624	Non-monotonic	quadratic
Mitchell et al 2002(98B1 Coreopsis fungal leaf spot)	C. E. Mitchell, D. Tilman, J. V. Groth, Effects of grassland plant species diversity, abundance, and composition on foliar fungal disease. Ecology 83, 1713-1726 (2002).	10	Foliar fungi	Plant	No	No	Direct	Substitutive	Yes	Richness	Load	0.1	9	10	30	4	24	3.29253	-0.0156624	-0.348719	0.0589422	Non-monotonic	linear dilution
Mitchell et al 2002(98B1 Elymus fungal leaf spot)	C. E. Mitchell, D. Tilman, J. V. Groth, Effects of grassland plant species diversity, abundance, and composition on foliar fungal disease. Ecology 83, 1713-1726 (2002).	10	Foliar fungi	Plant	No	No	Direct	Substitutive	Yes	Richness	Load	0.1	9	10	14	2	24	-0.107468	-0.19132	0.0944013	0.748208	Non-monotonic	quadratic
Mitchell et al 2002(98B1 Euphorbia Panicum rust on Euphorbia )	C. E. Mitchell, D. Tilman, J. V. Groth, Effects of grassland plant species diversity, abundance, and composition on foliar fungal disease. Ecology 83, 1713-1726 (2002).	10	Foliar fungi	Plant	No	No	Direct	Substitutive	Yes	Richness	Load	0.1	9	10	56	1	24	-0.199137	-0.179334	0.0895414	0.511648	Non-monotonic	no relationship
Mitchell et al 2002(98B1 Euphorbia Panicum rust on Panicum )	C. E. Mitchell, D. Tilman, J. V. Groth, Effects of grassland plant species diversity, abundance, and composition on foliar fungal disease. Ecology 83, 1713-1726 (2002).	10	Foliar fungi	Plant	No	No	Direct	Substitutive	Yes	Richness	Load	0.1	9	10	29	1	24	0.468499	0.41119	-0.476232	0.00901365	Monotonic dilution	linear dilution
Mitchell et al 2002(98B1 Lespedeza rust telia )	C. E. Mitchell, D. Tilman, J. V. Groth, Effects of grassland plant species diversity, abundance, and composition on foliar fungal disease. Ecology 83, 1713-1726 (2002).	10	Foliar fungi	Plant	No	No	Direct	Substitutive	Yes	Richness	Load	0.1	9	10	56	1	24	-0.0697173	-0.144645	-0.103824	0.446365	Non-monotonic	quadratic
Mitchell et al 2002(98B1 Liatris fungal leaf spot)	C. E. Mitchell, D. Tilman, J. V. Groth, Effects of grassland plant species diversity, abundance, and composition on foliar fungal disease. Ecology 83, 1713-1726 (2002).	10	Foliar fungi	Plant	No	No	Direct	Substitutive	Yes	Richness	Load	0.1	9	10	46	1	24	1.07529	1.4973	-0.433355	0.00262609	Monotonic dilution	quadratic
Mitchell et al 2002(98B1 Liatris Koeleria rust on Koeleria )	C. E. Mitchell, D. Tilman, J. V. Groth, Effects of grassland plant species diversity, abundance, and composition on foliar fungal disease. Ecology 83, 1713-1726 (2002).	10	Foliar fungi	Plant	No	No	Direct	Substitutive	Yes	Richness	Load	0.1	9	10	48	2	24	0.0522984	-0.116395	-0.0649811	0.660807	Non-monotonic	polynomial
Mitchell et al 2002(98B1 Liatris Koeleria rust on Liatris )	C. E. Mitchell, D. Tilman, J. V. Groth, Effects of grassland plant species diversity, abundance, and composition on foliar fungal disease. Ecology 83, 1713-1726 (2002).	10	Foliar fungi	Plant	No	No	Direct	Substitutive	Yes	Richness	Load	0.1	9	10	43	4	24	0.240741	0.710941	-0.160159	0.304927	Non-monotonic	no relationship
Mitchell et al 2002(98B1 Panicum fungal leaf spot)	C. E. Mitchell, D. Tilman, J. V. Groth, Effects of grassland plant species diversity, abundance, and composition on foliar fungal disease. Ecology 83, 1713-1726 (2002).	10	Foliar fungi	Plant	No	No	Direct	Substitutive	Yes	Richness	Load	0.1	9	10	29	1	24	0.512182	0.434535	-0.354974	0.0588158	Non-monotonic	linear dilution
Mitchell et al 2002(98B1 Petalostemum fungal stem spot)	C. E. Mitchell, D. Tilman, J. V. Groth, Effects of grassland plant species diversity, abundance, and composition on foliar fungal disease. Ecology 83, 1713-1726 (2002).	10	Foliar fungi	Plant	No	No	Direct	Substitutive	Yes	Richness	Load	0.1	9	10	43	1	24	4.34307	1.65593	-0.394613	0.00882866	Monotonic dilution	polynomial
Mitchell et al 2002(98B1 Poa fungal leaf spot)	C. E. Mitchell, D. Tilman, J. V. Groth, Effects of grassland plant species diversity, abundance, and composition on foliar fungal disease. Ecology 83, 1713-1726 (2002).	10	Foliar fungi	Plant	No	No	Direct	Substitutive	Yes	Richness	Load	0.1	9	10	38	2	24	-0.277887	-0.359372	0.242189	0.142923	Non-monotonic	no relationship
Mitchell et al 2002(98B1 Rudbeckia fungal leaf spot)	C. E. Mitchell, D. Tilman, J. V. Groth, Effects of grassland plant species diversity, abundance, and composition on foliar fungal disease. Ecology 83, 1713-1726 (2002).	10	Foliar fungi	Plant	No	No	Direct	Substitutive	Yes	Richness	Load	0.1	9	10	45	2	24	-0.0784016	-0.0941888	-0.0745232	0.626594	Non-monotonic	no relationship
Mitchell et al 2002(98B1 Schizachyrium fungal leaf spot)	C. E. Mitchell, D. Tilman, J. V. Groth, Effects of grassland plant species diversity, abundance, and composition on foliar fungal disease. Ecology 83, 1713-1726 (2002).	10	Foliar fungi	Plant	No	No	Direct	Substitutive	Yes	Richness	Load	0.1	9	10	50	1	24	0.0349692	0.0392612	0.0103398	0.943186	Non-monotonic	no relationship
Mitchell et al 2002(98B1 Solidago fungal leaf spot)	C. E. Mitchell, D. Tilman, J. V. Groth, Effects of grassland plant species diversity, abundance, and composition on foliar fungal disease. Ecology 83, 1713-1726 (2002).	10	Foliar fungi	Plant	No	No	Direct	Substitutive	Yes	Richness	Load	0.1	9	10	52	2	24	1.18121	0.53177	-0.520372	7.67584e-05	Monotonic dilution	quadratic
Mitchell et al 2002(98B1 Sorghastrum fungal leaf spot)	C. E. Mitchell, D. Tilman, J. V. Groth, Effects of grassland plant species diversity, abundance, and composition on foliar fungal disease. Ecology 83, 1713-1726 (2002).	10	Foliar fungi	Plant	No	No	Direct	Substitutive	Yes	Richness	Load	0.1	9	10	62	1	24	0.452292	0.446336	-0.522546	1.32122e-05	Monotonic dilution	polynomial
Mitchell et al 2002(98B1 Sporobolus fungal leaf spot)	C. E. Mitchell, D. Tilman, J. V. Groth, Effects of grassland plant species diversity, abundance, and composition on foliar fungal disease. Ecology 83, 1713-1726 (2002).	10	Foliar fungi	Plant	No	No	Direct	Substitutive	Yes	Richness	Load	0.1	9	10	13	1	24	0.0531022	-0.098315	-0.462579	0.111462	Non-monotonic	polynomial
Moore et al 2012 (Fig 2a)	S. M. Moore, E. T. Borer, The influence of host diversity and composition on epidemiological patterns at multiple spatial scales. Ecology 93, 1095-1105 (2012).	14	Barley/Cereal Yellow Dwarf Virus	Plant	No	No	Complex	Observational	No	Richness	Prevalence	10	1	10	19	0.9901	7.9869	0.139454	0.282443	-0.24386	0.314372	Non-monotonic	linear dilution
Moore et al 2012 (Fig 2b BC)	S. M. Moore, E. T. Borer, The influence of host diversity and composition on epidemiological patterns at multiple spatial scales. Ecology 93, 1095-1105 (2012).	14	Barley/Cereal Yellow Dwarf Virus	Plant	No	No	Complex	Observational	No	Richness	Prevalence	10	1	10	14	1	8	0.0242673	-0.00347914	0.00457677	0.987611	Non-monotonic	no relationship
Moore et al 2012 (Fig 2b EG)	S. M. Moore, E. T. Borer, The influence of host diversity and composition on epidemiological patterns at multiple spatial scales. Ecology 93, 1095-1105 (2012).	14	Barley/Cereal Yellow Dwarf Virus	Plant	No	No	Complex	Observational	No	Richness	Prevalence	10	1	10	16	1	8	0.272888	0.000465349	-0.297884	0.262476	Non-monotonic	no relationship
Moore et al 2012 (Fig 2b FI)	S. M. Moore, E. T. Borer, The influence of host diversity and composition on epidemiological patterns at multiple spatial scales. Ecology 93, 1095-1105 (2012).	14	Barley/Cereal Yellow Dwarf Virus	Plant	No	No	Complex	Observational	No	Richness	Prevalence	10	1	10	11	1	8	0.366127	-0.00797771	-0.493158	0.12322	Non-monotonic	linear dilution
Nguyen et al 2016(ACEPSE.other fungi)	D. Nguyen, B. Castagneyrol, H. Bruelheide, F. Bussotti, V. Guyot, H. Jactel, B. Jaroszewicz, F. Valladares, J. Stenlid, and J. Boberg. Fungal disease incidence along tree diversity gradients depends on latitude in European forests. Ecology and evolution, 6:8 2426-2438, (2016).	31	Unknown foliar fungi	Plant	No	No	Direct	Observational	No	Richness	Prevalence	1000000	900	10000	95	1	4	NA	NA	-0.146303	0.157148	Non-monotonic	polynomial
Nguyen et al 2016(ACEPSE.spots)	D. Nguyen, B. Castagneyrol, H. Bruelheide, F. Bussotti, V. Guyot, H. Jactel, B. Jaroszewicz, F. Valladares, J. Stenlid, and J. Boberg. Fungal disease incidence along tree diversity gradients depends on latitude in European forests. Ecology and evolution, 6:8 2426-2438, (2016).	31	leaf spot fungi	Plant	No	No	Direct	Observational	No	Richness	Prevalence	1000000	900	10000	95	1	4	-0.611366	-0.576726	0.290644	0.0042726	Monotonic amplification	linear amplification
Nguyen et al 2016(BETPEN.spots)	D. Nguyen, B. Castagneyrol, H. Bruelheide, F. Bussotti, V. Guyot, H. Jactel, B. Jaroszewicz, F. Valladares, J. Stenlid, and J. Boberg. Fungal disease incidence along tree diversity gradients depends on latitude in European forests. Ecology and evolution, 6:8 2426-2438, (2016).	31	leaf spot fungi	Plant	No	No	Direct	Observational	No	Richness	Prevalence	1000000	900	10000	132	1	5	0.295674	0.29166	-0.46876	1.43846e-08	Monotonic dilution	linear dilution
Nguyen et al 2016(CARBET.other fungi)	D. Nguyen, B. Castagneyrol, H. Bruelheide, F. Bussotti, V. Guyot, H. Jactel, B. Jaroszewicz, F. Valladares, J. Stenlid, and J. Boberg. Fungal disease incidence along tree diversity gradients depends on latitude in European forests. Ecology and evolution, 6:8 2426-2438, (2016).	31	Unknown foliar fungi	Plant	No	No	Direct	Observational	No	Richness	Prevalence	1000000	900	10000	81	1	5	NA	NA	0	1	Non-monotonic	no relationship
Nguyen et al 2016(CARBET.spots)	D. Nguyen, B. Castagneyrol, H. Bruelheide, F. Bussotti, V. Guyot, H. Jactel, B. Jaroszewicz, F. Valladares, J. Stenlid, and J. Boberg. Fungal disease incidence along tree diversity gradients depends on latitude in European forests. Ecology and evolution, 6:8 2426-2438, (2016).	31	leaf spot fungi	Plant	No	No	Direct	Observational	No	Richness	Prevalence	1000000	900	10000	81	1	5	-0.111587	-0.257865	0.220262	0.0481683	Monotonic amplification	linear amplification
Nguyen et al 2016(CASSAT.other fungi)	D. Nguyen, B. Castagneyrol, H. Bruelheide, F. Bussotti, V. Guyot, H. Jactel, B. Jaroszewicz, F. Valladares, J. Stenlid, and J. Boberg. Fungal disease incidence along tree diversity gradients depends on latitude in European forests. Ecology and evolution, 6:8 2426-2438, (2016).	31	Unknown foliar fungi	Plant	No	No	Direct	Observational	No	Richness	Prevalence	1000000	900	10000	56	1	5	NA	NA	0.0950886	0.485734	Non-monotonic	no relationship
Nguyen et al 2016(CASSAT.spots)	D. Nguyen, B. Castagneyrol, H. Bruelheide, F. Bussotti, V. Guyot, H. Jactel, B. Jaroszewicz, F. Valladares, J. Stenlid, and J. Boberg. Fungal disease incidence along tree diversity gradients depends on latitude in European forests. Ecology and evolution, 6:8 2426-2438, (2016).	31	leaf spot fungi	Plant	No	No	Direct	Observational	No	Richness	Prevalence	1000000	900	10000	57	1	5	-0.0153105	-0.221031	-0.0850577	0.529292	Non-monotonic	linear dilution
Nguyen et al 2016(FAGSYL.spots)	D. Nguyen, B. Castagneyrol, H. Bruelheide, F. Bussotti, V. Guyot, H. Jactel, B. Jaroszewicz, F. Valladares, J. Stenlid, and J. Boberg. Fungal disease incidence along tree diversity gradients depends on latitude in European forests. Ecology and evolution, 6:8 2426-2438, (2016).	31	leaf spot fungi	Plant	No	No	Direct	Observational	No	Richness	Prevalence	1000000	900	10000	155	1	4	NA	NA	0.237471	0.00292765	Monotonic amplification	quadratic
Nguyen et al 2016(FRAEXC.other fungi)	D. Nguyen, B. Castagneyrol, H. Bruelheide, F. Bussotti, V. Guyot, H. Jactel, B. Jaroszewicz, F. Valladares, J. Stenlid, and J. Boberg. Fungal disease incidence along tree diversity gradients depends on latitude in European forests. Ecology and evolution, 6:8 2426-2438, (2016).	31	Unknown foliar fungi	Plant	No	No	Direct	Observational	No	Richness	Prevalence	1000000	900	10000	72	1	4	NA	NA	0.189506	0.110857	Non-monotonic	quadratic
Nguyen et al 2016(FRAEXC.spots)	D. Nguyen, B. Castagneyrol, H. Bruelheide, F. Bussotti, V. Guyot, H. Jactel, B. Jaroszewicz, F. Valladares, J. Stenlid, and J. Boberg. Fungal disease incidence along tree diversity gradients depends on latitude in European forests. Ecology and evolution, 6:8 2426-2438, (2016).	31	leaf spot fungi	Plant	No	No	Direct	Observational	No	Richness	Prevalence	1000000	900	10000	72	1	4	0.473749	-0.779778	0.209519	0.0773325	Non-monotonic	linear amplification
Nguyen et al 2016(OSTCAR.other fungi)	D. Nguyen, B. Castagneyrol, H. Bruelheide, F. Bussotti, V. Guyot, H. Jactel, B. Jaroszewicz, F. Valladares, J. Stenlid, and J. Boberg. Fungal disease incidence along tree diversity gradients depends on latitude in European forests. Ecology and evolution, 6:8 2426-2438, (2016).	31	Unknown foliar fungi	Plant	No	No	Direct	Observational	No	Richness	Prevalence	1000000	900	10000	50	1	5	NA	NA	0.172161	0.231884	Non-monotonic	no relationship
Nguyen et al 2016(OSTCAR.spots)	D. Nguyen, B. Castagneyrol, H. Bruelheide, F. Bussotti, V. Guyot, H. Jactel, B. Jaroszewicz, F. Valladares, J. Stenlid, and J. Boberg. Fungal disease incidence along tree diversity gradients depends on latitude in European forests. Ecology and evolution, 6:8 2426-2438, (2016).	31	leaf spot fungi	Plant	No	No	Direct	Observational	No	Richness	Prevalence	1000000	900	10000	50	1	5	0.437857	-0.0735872	-0.297329	0.0359989	Monotonic dilution	linear dilution
Nguyen et al 2016(PICABI.rust_cast)	D. Nguyen, B. Castagneyrol, H. Bruelheide, F. Bussotti, V. Guyot, H. Jactel, B. Jaroszewicz, F. Valladares, J. Stenlid, and J. Boberg. Fungal disease incidence along tree diversity gradients depends on latitude in European forests. Ecology and evolution, 6:8 2426-2438, (2016).	31	rust and or needle cast	Plant	No	No	Direct	Observational	No	Richness	Prevalence	1000000	900	10000	220	1	5	NA	NA	-0.326699	7.24194e-07	Monotonic dilution	linear dilution
Nguyen et al 2016(PINNIG.rust_cast)	D. Nguyen, B. Castagneyrol, H. Bruelheide, F. Bussotti, V. Guyot, H. Jactel, B. Jaroszewicz, F. Valladares, J. Stenlid, and J. Boberg. Fungal disease incidence along tree diversity gradients depends on latitude in European forests. Ecology and evolution, 6:8 2426-2438, (2016).	31	rust and or needle cast	Plant	No	No	Direct	Observational	No	Richness	Prevalence	1000000	900	10000	72	1	4	NA	NA	-0.161252	0.175993	Non-monotonic	no relationship
Nguyen et al 2016(QUECER.other fungi)	D. Nguyen, B. Castagneyrol, H. Bruelheide, F. Bussotti, V. Guyot, H. Jactel, B. Jaroszewicz, F. Valladares, J. Stenlid, and J. Boberg. Fungal disease incidence along tree diversity gradients depends on latitude in European forests. Ecology and evolution, 6:8 2426-2438, (2016).	31	Unknown foliar fungi	Plant	No	No	Direct	Observational	No	Richness	Prevalence	1000000	900	10000	59	1	5	NA	NA	-0.250606	0.0555652	Non-monotonic	no relationship
Nguyen et al 2016(QUECER.spots)	D. Nguyen, B. Castagneyrol, H. Bruelheide, F. Bussotti, V. Guyot, H. Jactel, B. Jaroszewicz, F. Valladares, J. Stenlid, and J. Boberg. Fungal disease incidence along tree diversity gradients depends on latitude in European forests. Ecology and evolution, 6:8 2426-2438, (2016).	31	leaf spot fungi	Plant	No	No	Direct	Observational	No	Richness	Prevalence	1000000	900	10000	63	1	5	-0.439205	-1.08586	-0.00121689	0.992448	Non-monotonic	quadratic
Nguyen et al 2016(QUEILE.other fungi)	D. Nguyen, B. Castagneyrol, H. Bruelheide, F. Bussotti, V. Guyot, H. Jactel, B. Jaroszewicz, F. Valladares, J. Stenlid, and J. Boberg. Fungal disease incidence along tree diversity gradients depends on latitude in European forests. Ecology and evolution, 6:8 2426-2438, (2016).	31	Unknown foliar fungi	Plant	No	No	Direct	Observational	No	Richness	Prevalence	1000000	900	10000	117	1	5	-0.23652	-0.15613	0.111517	0.231297	Non-monotonic	no relationship
Nguyen et al 2016(QUEILE.spots)	D. Nguyen, B. Castagneyrol, H. Bruelheide, F. Bussotti, V. Guyot, H. Jactel, B. Jaroszewicz, F. Valladares, J. Stenlid, and J. Boberg. Fungal disease incidence along tree diversity gradients depends on latitude in European forests. Ecology and evolution, 6:8 2426-2438, (2016).	31	leaf spot fungi	Plant	No	No	Direct	Observational	No	Richness	Prevalence	1000000	900	10000	117	1	5	-0.0710418	0.0904521	-0.105747	0.256485	Non-monotonic	no relationship
Nguyen et al 2016(QUEPET.mildew)	D. Nguyen, B. Castagneyrol, H. Bruelheide, F. Bussotti, V. Guyot, H. Jactel, B. Jaroszewicz, F. Valladares, J. Stenlid, and J. Boberg. Fungal disease incidence along tree diversity gradients depends on latitude in European forests. Ecology and evolution, 6:8 2426-2438, (2016).	31	powdery mildew	Plant	No	No	Direct	Observational	No	Richness	Prevalence	1000000	900	10000	99	1	5	-0.400604	-0.197124	0.0329707	0.745956	Non-monotonic	no relationship
Nguyen et al 2016(QUEPET.spots)	D. Nguyen, B. Castagneyrol, H. Bruelheide, F. Bussotti, V. Guyot, H. Jactel, B. Jaroszewicz, F. Valladares, J. Stenlid, and J. Boberg. Fungal disease incidence along tree diversity gradients depends on latitude in European forests. Ecology and evolution, 6:8 2426-2438, (2016).	31	leaf spot fungi	Plant	No	No	Direct	Observational	No	Richness	Prevalence	1000000	900	10000	99	1	5	-1.54396	NA	0.0430477	0.67224	Non-monotonic	no relationship
Nguyen et al 2016(QUEROB.mildew)	D. Nguyen, B. Castagneyrol, H. Bruelheide, F. Bussotti, V. Guyot, H. Jactel, B. Jaroszewicz, F. Valladares, J. Stenlid, and J. Boberg. Fungal disease incidence along tree diversity gradients depends on latitude in European forests. Ecology and evolution, 6:8 2426-2438, (2016).	31	powdery mildew	Plant	No	No	Direct	Observational	No	Richness	Prevalence	1000000	900	10000	77	1	5	-0.134863	-0.299859	0.1857	0.105889	Non-monotonic	linear amplification
Orrock et al 2011	J. L. Orrock, B. F. Allan, C. A. Drost, Biogeographic and Ecological Regulation of Disease: Prevalence of Sin Nombre Virus in Island Mice Is Related to Island Area, Precipitation, and Predator Richness. American Naturalist 177, 691-697 (2011).	15	Sin Nombre virus	Mammal	No	Yes	Direct	Observational	No	Richness	Prevalence	1000000	112800000	10	8	4	10	-0.0864838	-0.174219	0.7	0.0532238	Non-monotonic	polynomial
Piudo et al 2011	L. Piudo, M. J. Monteverde, R. S. Walker, R. J. Douglass, Rodent Community Structure and Andes Virus Infection in Sylvan and Peridomestic Habitats in Northwestern Patagonia, Argentina. Vector-Borne and Zoonotic Diseases 11, 315-324 (2011).	16	Andes virus	Mammal	No	Yes	Direct	Observational	No	Shannon	Prevalence	100	1000	10	14	1.66462	3.51077	0.124951	-0.147338	-0.0968097	0.741981	Non-monotonic	no relationship
Prusinski et al 2006	M. A. Prusinski et al., Habitat structure associated with Borrelia burgdorferi prevalence in small mammals in New York State. Environmental Entomology 35, 308-319 (2006).	17	Borrelia burgdoferi	Mammal	No	Yes	Complex	Observational	No	Richness	Prevalence	100	40000	10	12	5	11	1.08659	0.892971	-0.20757	0.517414	Non-monotonic	quadratic
Rendon et al 2014 (Fig 1a)	E. Rendón-Franco, C. Muñoz-García, E. Romero-Callejas, K. Moreno-Torres, G. Suzán, Effect of host species diversity on multiparasite systems in rodent communities. Parasitology Research 113, 447-450 (2014).	18	Any endoparasite	Mammal	No	No	Direct	Observational	No	Simpson	Prevalence	1000	3600	10	6	0.992182	4.64447	0.386688	-0.195975	-0.485714	0.328723	Non-monotonic	polynomial
Rendon et al 2014 (Fig 1b)	E. Rendón-Franco, C. Muñoz-García, E. Romero-Callejas, K. Moreno-Torres, G. Suzán, Effect of host species diversity on multiparasite systems in rodent communities. Parasitology Research 113, 447-450 (2014).	18	Any endoparasite	Mammal	No	No	Direct	Observational	No	Richness	Prevalence	1000	3600	10	6	0.9545	7.991	0.223128	-0.0318804	-0.714286	0.110787	Non-monotonic	polynomial
Rendon et al 2014 (Fig 1c)	E. Rendón-Franco, C. Muñoz-García, E. Romero-Callejas, K. Moreno-Torres, G. Suzán, Effect of host species diversity on multiparasite systems in rodent communities. Parasitology Research 113, 447-450 (2014).	18	Eimeria spp	Mammal	No	No	Direct	Observational	No	Simpson	Prevalence	1000	3600	10	6	0.992763	4.61127	-0.307171	-0.111041	-0.0857143	0.871743	Non-monotonic	polynomial
Rendon et al 2014 (Fig 1d)	E. Rendón-Franco, C. Muñoz-García, E. Romero-Callejas, K. Moreno-Torres, G. Suzán, Effect of host species diversity on multiparasite systems in rodent communities. Parasitology Research 113, 447-450 (2014).	18	Eimeria spp	Mammal	No	No	Direct	Observational	No	Richness	Prevalence	1000	3600	10	6	0.8982	7.931	1.26034	-0.0560621	-0.257143	0.622787	Non-monotonic	polynomial
Strauss et al 2017 (2009)	A.T. Strauss, M.S. Shocket, D.J. Civitello, J.L. Hite, R.M. Penczykowski, M.A. Duffy, C.E. Cáceres, and S.R. Hall. Habitat, predators, and hosts regulate disease in Daphnia through direct and indirect pathways. Ecol Monogr 86(4):393-411, (2016).	32	Metschnikowia bicuspidata	Crustacean	No	No	Direct	Observational	No	Simpson	Prevalence	10	0.04	0.1	18	1.04534	2.70748	1.14929	0.997963	-0.486068	0.0408335	Monotonic dilution	linear dilution
Strauss et al 2017 (2010)	A.T. Strauss, M.S. Shocket, D.J. Civitello, J.L. Hite, R.M. Penczykowski, M.A. Duffy, C.E. Cáceres, and S.R. Hall. Habitat, predators, and hosts regulate disease in Daphnia through direct and indirect pathways. Ecol Monogr 86(4):393-411, (2016).	33	Metschnikowia bicuspidata	Crustacean	No	No	Direct	Observational	No	Simpson	Prevalence	10	0.04	0.1	15	1.09298	3.38979	1.01011	1.69453	-0.392857	0.147467	Non-monotonic	no relationship
Strauss et al 2017 (2014)	A.T. Strauss, M.S. Shocket, D.J. Civitello, J.L. Hite, R.M. Penczykowski, M.A. Duffy, C.E. Cáceres, and S.R. Hall. Habitat, predators, and hosts regulate disease in Daphnia through direct and indirect pathways. Ecol Monogr 86(4):393-411, (2016).	34	Metschnikowia bicuspidata	Crustacean	No	No	Direct	Observational	No	Simpson	Prevalence	10	0.04	0.1	28	1.02792	2.77194	0.749385	-0.00555164	-0.435786	0.0204458	Monotonic dilution	linear dilution
Suzan et al 2009	G. Suzan et al., Experimental Evidence for Reduced Rodent Diversity Causing Increased Hantavirus Prevalence. Plos One 4, (2009).	20	Hantaviruses (Choclo and Calabazo)	Mammal	No	Yes	Direct	Additive	Yes	Simpson	Prevalence	10	4900	10	16	1.33629	3.21718	-0.335475	-0.606354	0.103245	0.703574	Non-monotonic	no relationship
Venesky et al 2013	M.D. Venesky, X. Liu, E.L. Sauer, and J.R. Rohr, Linking manipulative experiments to field data to test the dilution effect, Journal of Animal Ecology 83(3): 557-565, (2014).	21	Batrachochytrium dendrobatidis	Amphibian	No	No	Direct	Other	Yes	Richness	Load	0.1	0.06	10	3	1	3	NA	0.0511639	NA	NA	NA	NA
Wood et al 2017 (chag10)	C.L. Wood, A. McInturff, H.S. Young, D. Kim, and K.D. Lafferty. Human infectious disease burdens decrease with urbanization but not with biodiversity. Phil Trans B 372(1722): 20160122, (2017).	49	Chagas disease	Mammal	No	Yes	Complex	Observational	No	Richness	DALYS	1000000	100000000	10000	20	1.879	188.789	-0.59923	-0.74476	0.47218	0.0355424	Monotonic amplification	linear amplification
Wood et al 2017 (chag90)	C.L. Wood, A. McInturff, H.S. Young, D. Kim, and K.D. Lafferty. Human infectious disease burdens decrease with urbanization but not with biodiversity. Phil Trans B 372(1722): 20160122, (2017).	49	Chagas disease	Mammal	No	Yes	Complex	Observational	No	Richness	DALYS	1000000	100000000	10000	20	1.98838	211.147	-0.562031	-0.525364	0.491729	0.0276582	Monotonic amplification	polynomial
Wood et al 2017 (cyst10)	C.L. Wood, A. McInturff, H.S. Young, D. Kim, and K.D. Lafferty. Human infectious disease burdens decrease with urbanization but not with biodiversity. Phil Trans B 372(1722): 20160122, (2017).	48	cysticercosis	Mammal	Yes	Yes	Complex	Observational	No	Richness	DALYS	1000000	100000000	10000	44	1.879	188.789	-0.46937	-0.481413	0.438619	0.00289909	Monotonic amplification	linear amplification
Wood et al 2017 (cyst90)	C.L. Wood, A. McInturff, H.S. Young, D. Kim, and K.D. Lafferty. Human infectious disease burdens decrease with urbanization but not with biodiversity. Phil Trans B 372(1722): 20160122, (2017).	48	cysticercosis	Mammal	Yes	Yes	Complex	Observational	No	Richness	DALYS	1000000	100000000	10000	54	1.34125	211.147	-0.555371	-0.128244	0.472918	0.000304796	Monotonic amplification	polynomial
Wood et al 2017 (dengue10)	C.L. Wood, A. McInturff, H.S. Young, D. Kim, and K.D. Lafferty. Human infectious disease burdens decrease with urbanization but not with biodiversity. Phil Trans B 372(1722): 20160122, (2017).	47	dengue	Mammal	No	Yes	Complex	Observational	No	Richness	DALYS	1000000	100000000	10000	60	1.323	188.789	-0.767348	-0.109586	0.125979	0.337492	Non-monotonic	no relationship
Wood et al 2017 (dengue90)	C.L. Wood, A. McInturff, H.S. Young, D. Kim, and K.D. Lafferty. Human infectious disease burdens decrease with urbanization but not with biodiversity. Phil Trans B 372(1722): 20160122, (2017).	47	dengue	Mammal	No	Yes	Complex	Observational	No	Richness	DALYS	1000000	100000000	10000	60	1.34125	211.147	-0.369992	-0.671045	-0.00511253	0.969075	Non-monotonic	quadratic
Wood et al 2017 (ech10)	C.L. Wood, A. McInturff, H.S. Young, D. Kim, and K.D. Lafferty. Human infectious disease burdens decrease with urbanization but not with biodiversity. Phil Trans B 372(1722): 20160122, (2017).	46	echinococcosis	Mammal	Yes	Yes	Complex	Observational	No	Richness	DALYS	1000000	100000000	10000	30	3.687	132.387	-0.134981	-0.306409	0.102558	0.589685	Non-monotonic	polynomial
Wood et al 2017 (ech90)	C.L. Wood, A. McInturff, H.S. Young, D. Kim, and K.D. Lafferty. Human infectious disease burdens decrease with urbanization but not with biodiversity. Phil Trans B 372(1722): 20160122, (2017).	46	echinococcosis	Mammal	Yes	Yes	Complex	Observational	No	Richness	DALYS	1000000	100000000	10000	30	2.19784	181.379	0.122967	-0.138051	-0.0122358	0.948833	Non-monotonic	no relationship
Wood et al 2017 (fbtrem10)	C.L. Wood, A. McInturff, H.S. Young, D. Kim, and K.D. Lafferty. Human infectious disease burdens decrease with urbanization but not with biodiversity. Phil Trans B 372(1722): 20160122, (2017).	45	food-borne trematodiases	Mammal	Yes	Yes	Complex	Observational	No	Richness	DALYS	1000000	100000000	10000	24	23.58	145.75	-1.00102	-0.862125	0.502718	0.0122892	Monotonic amplification	polynomial
Wood et al 2017 (fbtrem90)	C.L. Wood, A. McInturff, H.S. Young, D. Kim, and K.D. Lafferty. Human infectious disease burdens decrease with urbanization but not with biodiversity. Phil Trans B 372(1722): 20160122, (2017).	45	food-borne trematodiases	Mammal	Yes	Yes	Complex	Observational	No	Richness	DALYS	1000000	100000000	10000	24	24.3965	192.92	-0.299575	-0.859595	0.479217	0.0178187	Monotonic amplification	polynomial
Wood et al 2017 (leish10)	C.L. Wood, A. McInturff, H.S. Young, D. Kim, and K.D. Lafferty. Human infectious disease burdens decrease with urbanization but not with biodiversity. Phil Trans B 372(1722): 20160122, (2017).	41	leishmaniasis	Mammal	No	Yes	Complex	Observational	No	Richness	DALYS	1000000	100000000	10000	34	44.002	188.789	-0.0632443	-0.110701	0.19725	0.263497	Non-monotonic	no relationship
Wood et al 2017 (leish90)	C.L. Wood, A. McInturff, H.S. Young, D. Kim, and K.D. Lafferty. Human infectious disease burdens decrease with urbanization but not with biodiversity. Phil Trans B 372(1722): 20160122, (2017).	41	leishmaniasis	Mammal	No	Yes	Complex	Observational	No	Richness	DALYS	1000000	100000000	10000	34	42.3158	211.147	-0.0531923	-0.0662462	0.163636	0.355111	Non-monotonic	no relationship
Wood et al 2017 (lf10)	C.L. Wood, A. McInturff, H.S. Young, D. Kim, and K.D. Lafferty. Human infectious disease burdens decrease with urbanization but not with biodiversity. Phil Trans B 372(1722): 20160122, (2017).	40	lymphatic filariasis	Mammal	Yes	Yes	Complex	Observational	No	Richness	DALYS	1000000	100000000	10000	22	3.043	188.789	-0.0987725	-0.00599535	0.142857	0.525942	Non-monotonic	no relationship
Wood et al 2017 (lf90)	C.L. Wood, A. McInturff, H.S. Young, D. Kim, and K.D. Lafferty. Human infectious disease burdens decrease with urbanization but not with biodiversity. Phil Trans B 372(1722): 20160122, (2017).	40	lymphatic filariasis	Mammal	Yes	Yes	Complex	Observational	No	Richness	DALYS	1000000	100000000	10000	25	1.86755	211.147	0.10842	-0.0534605	0.00692308	0.973799	Non-monotonic	no relationship
Wood et al 2017 (mal10)	C.L. Wood, A. McInturff, H.S. Young, D. Kim, and K.D. Lafferty. Human infectious disease burdens decrease with urbanization but not with biodiversity. Phil Trans B 372(1722): 20160122, (2017).	39	malaria	Mammal	No	Yes	Complex	Observational	No	Richness	DALYS	1000000	100000000	10000	60	1.323	188.789	0	-1.78373	0.484912	8.62013e-05	Monotonic amplification	polynomial
Wood et al 2017 (mal90)	C.L. Wood, A. McInturff, H.S. Young, D. Kim, and K.D. Lafferty. Human infectious disease burdens decrease with urbanization but not with biodiversity. Phil Trans B 372(1722): 20160122, (2017).	39	malaria	Mammal	No	Yes	Complex	Observational	No	Richness	DALYS	1000000	100000000	10000	60	1.34125	211.147	-0.112168	-2.15277	0.468852	0.000157818	Monotonic amplification	no relationship
Wood et al 2017 (rb10)	C.L. Wood, A. McInturff, H.S. Young, D. Kim, and K.D. Lafferty. Human infectious disease burdens decrease with urbanization but not with biodiversity. Phil Trans B 372(1722): 20160122, (2017).	37	rabies	Mammal	No	Yes	Direct	Observational	No	Richness	DALYS	1000000	100000000	10000	60	1.323	188.789	-1.5528	-0.770625	0.195832	0.133728	Non-monotonic	no relationship
Wood et al 2017 (rb90)	C.L. Wood, A. McInturff, H.S. Young, D. Kim, and K.D. Lafferty. Human infectious disease burdens decrease with urbanization but not with biodiversity. Phil Trans B 372(1722): 20160122, (2017).	37	rabies	Mammal	No	Yes	Direct	Observational	No	Richness	DALYS	1000000	100000000	10000	60	1.34125	211.147	-0.702476	-0.914493	0.271353	0.0359757	Monotonic amplification	no relationship
Wood et al 2017 (sch10)	C.L. Wood, A. McInturff, H.S. Young, D. Kim, and K.D. Lafferty. Human infectious disease burdens decrease with urbanization but not with biodiversity. Phil Trans B 372(1722): 20160122, (2017).	36	schistosomiasis	Mammal	Yes	Yes	Complex	Observational	No	Richness	DALYS	1000000	100000000	10000	14	25.978	187.73	0.575894	0.000251008	-0.534066	0.0491599	Monotonic dilution	linear dilution
Wood et al 2017 (sch90)	C.L. Wood, A. McInturff, H.S. Young, D. Kim, and K.D. Lafferty. Human infectious disease burdens decrease with urbanization but not with biodiversity. Phil Trans B 372(1722): 20160122, (2017).	36	schistosomiasis	Mammal	Yes	Yes	Complex	Observational	No	Richness	DALYS	1000000	100000000	10000	14	20.4108	211.147	0.450018	-0.00552328	-0.353846	0.21454	Non-monotonic	no relationship
Wood et al 2017 (typh10)	C.L. Wood, A. McInturff, H.S. Young, D. Kim, and K.D. Lafferty. Human infectious disease burdens decrease with urbanization but not with biodiversity. Phil Trans B 372(1722): 20160122, (2017).	57	typhoid	Mammal	No	Yes	Direct	Observational	No	Richness	DALYS	1000000	100000000	10000	60	1.323	188.789	-0.873321	-0.243346	0.352265	0.00577461	Monotonic amplification	no relationship
Wood et al 2017 (typh90)	C.L. Wood, A. McInturff, H.S. Young, D. Kim, and K.D. Lafferty. Human infectious disease burdens decrease with urbanization but not with biodiversity. Phil Trans B 372(1722): 20160122, (2017).	57	typhoid	Mammal	No	Yes	Direct	Observational	No	Richness	DALYS	1000000	100000000	10000	60	1.34125	211.147	-0.146531	-0.280006	0.219839	0.0914575	Non-monotonic	no relationship
Xavier et al 2012 (Hemoculture)	S. C. d. C. Xavier et al., Lower Richness of Small Wild Mammal Species and Chagas Disease Risk. PLoS Negl Trop Dis 6, e1647 (2012).	22	Trypanosoma cruzi	Mammal	No	Yes	Complex	Observational	No	Richness	Prevalence	1000	2000	10	24	1	17	0.991881	-0.101171	-0.225261	0.289911	Non-monotonic	no relationship
Xavier et al 2012 (IFAT)	S. C. d. C. Xavier et al., Lower Richness of Small Wild Mammal Species and Chagas Disease Risk. PLoS Negl Trop Dis 6, e1647 (2012).	22	Trypanosoma cruzi	Mammal	No	Yes	Complex	Observational	No	Richness	Prevalence	1000	2000	10	24	1	17	0.738434	0.81953	-0.424457	0.0387046	Monotonic dilution	linear dilution
Young et al 2017 (Anaplasma)	H.S. Young, et al. Interacting effects of land use and climate on rodent-borne pathogens in central Kenya. Phil Trans B 372(1722): 20160116, (2017).	63	Anaplasma	Mammal	No	Yes	Complex	Observational	No	Shannon	Incidence	1000	10000	1	92	1	9.07025	-0.8076	-0.745863	0.209883	0.0446404	Monotonic amplification	no relationship
Young et al 2017 (Bartonella)	H.S. Young, et al. Interacting effects of land use and climate on rodent-borne pathogens in central Kenya. Phil Trans B 372(1722): 20160116, (2017).	63	Bartonella	Mammal	No	Yes	Complex	Observational	No	Shannon	Incidence	1000	10000	1	92	1	9.07025	-0.774374	-0.745322	0.277061	0.00750189	Monotonic amplification	polynomial
Young et al 2017 (Borrelia)	H.S. Young, et al. Interacting effects of land use and climate on rodent-borne pathogens in central Kenya. Phil Trans B 372(1722): 20160116, (2017).	63	Borrelia	Mammal	No	Yes	Complex	Observational	No	Shannon	Incidence	1000	10000	1	92	1	9.07025	-0.921501	-0.678679	0.404184	6.45096e-05	Monotonic amplification	polynomial
Young et al 2017 (Coxiella)	H.S. Young, et al. Interacting effects of land use and climate on rodent-borne pathogens in central Kenya. Phil Trans B 372(1722): 20160116, (2017).	63	Coxiella	Mammal	No	Yes	Complex	Observational	No	Shannon	Incidence	1000	10000	1	92	1	9.07025	-1.99587	-1.00132	0.0730882	0.488699	Non-monotonic	no relationship
Young et al 2017 (Hapatozoon)	H.S. Young, et al. Interacting effects of land use and climate on rodent-borne pathogens in central Kenya. Phil Trans B 372(1722): 20160116, (2017).	63	Hepatazoon	Mammal	No	Yes	Complex	Observational	No	Shannon	Incidence	1000	10000	1	92	1	9.07025	-0.99249	-0.846056	0.459343	4.11021e-06	Monotonic amplification	polynomial
Young et al 2017 (Theilieria)	H.S. Young, et al. Interacting effects of land use and climate on rodent-borne pathogens in central Kenya. Phil Trans B 372(1722): 20160116, (2017).	63	Theilieria	Mammal	No	Yes	Complex	Observational	No	Shannon	Incidence	1000	10000	1	92	1	9.07025	-0.376003	-1.62446	0.0950218	0.36759	Non-monotonic	linear dilution
Zimmerman et al 2017 (metacercariae)	M.R. Zimmermann, K.E. Luth, and G.W. Esch, Snail species diversity impacts the infection patterns of Echinostoma spp.: Examples from field collected data. Acta parasitologica 62(3):493-501, (2017).	77	Echinostoma spp.	Snail	Yes	No	Complex	Observational	No	Richness	Prevalence	10000	15	0.1	3	1	3	NA	0.3024	NA	NA	NA	NA
Zimmerman et al 2017 (miracidia)	M.R. Zimmermann, K.E. Luth, and G.W. Esch, Snail species diversity impacts the infection patterns of Echinostoma spp.: Examples from field collected data. Acta parasitologica 62(3):493-501, (2017).	77	Echinostoma spp.	Snail	Yes	No	Complex	Observational	No	Richness	Prevalence	10000	15	0.1	3	1	3	NA	0.543126	NA	NA	NA	NA

## Sheet: Figure 2 Data
Study	Manuscript	Pearson.skewness	Spearman Rho	Spearman p
Clay et al 2009	C. A. Clay, E. M. Lehmer, S. S. Jeor, M. D. Dearing, Sin Nombre Virus and Rodent Species Diversity: A Test of the Dilution and Amplification Hypotheses. Plos One 4, (2009).	0.335716	-0.241887	0.0561411
Derne et al 2011	B. T. Derne, E. J. Fearnley, C. L. Lau, S. Paynter, P. Weinstein, Biodiversity and leptospirosis risk: A case of pathogen regulation? Medical Hypotheses 77, 339-344 (2011).	0.761933	-0.705263	0.000743996
Dizney and Ruedas 2009	L. J. Dizney, L. A. Ruedas, Increased Host Species Diversity and Decreased Prevalence of Sin Nombre Virus. Emerging Infectious Diseases 15, 1012-1018 (2009).	-0.577896	-0.974679	0.00481823
Ecke et al 2017	F. Ecke, D.G. Angeler, M. Magnusson, H. Khalil, and B. Hörnfeldt. Dampening of population cycles in voles affects small mammal community structure, decreases diversity, and increases prevalence of a zoonotic disease. Ecology and evolution 7(14):5331-5342, (2017).	0.999826	-0.7	0.18812
Ezenwa et al 2006 Human WNV (Fig 3) 2002	V. O. Ezenwa, M. S. Godsey, R. J. King, S. C. Guptill, Avian diversity and West Nile virus: testing associations between biodiversity and infectious disease risk. Proceedings of the Royal Society B-Biological Sciences 273, 109-117 (2006).	0.293429	-0.556296	0.000158957
Ezenwa et al 2006 Human WNV (Fig 3) 2003	V. O. Ezenwa, M. S. Godsey, R. J. King, S. C. Guptill, Avian diversity and West Nile virus: testing associations between biodiversity and infectious disease risk. Proceedings of the Royal Society B-Biological Sciences 273, 109-117 (2006).	0.154458	-0.519385	0.00195205
Foley et al 2009 (mammal richness)	J. E. Foley, N. C. Nieto, P. Foley, Emergence of Tick-Borne Granulocytic Anaplasmosis Associated with Habitat Type and Forest Change in Northern California. American Journal of Tropical Medicine and Hygiene 81, 1132-1140 (2009).	-1.51944	0.138688	0.347175
Foley et al 2009 (mammal Simpson's)	J. E. Foley, N. C. Nieto, P. Foley, Emergence of Tick-Borne Granulocytic Anaplasmosis Associated with Habitat Type and Forest Change in Northern California. American Journal of Tropical Medicine and Hygiene 81, 1132-1140 (2009).	NA	0.126381	0.392023
Foley et al 2014	J. Foley, J. Piovia-Scott. "Vector biodiversity did not associate with tick-borne pathogen prevalence in small mammal communities in northern and central California." Ticks and tick-borne diseases 5(3):299-304, (2014).	-0.174886	0.644708	0.0322272
Frank et al 2016 (AG)	H.K. Frank , C.D. Mendenhall, S.D. Judson, G.C. Daily, and E.A. Hadly. Anthropogenic impacts on Costa Rican bat parasitism are sex specific. Ecology and evolution 6(14):4898-4909, (2016).	-0.127294	0.0885745	0.641613
Frank et al 2016 (AJ)	H.K. Frank , C.D. Mendenhall, S.D. Judson, G.C. Daily, and E.A. Hadly. Anthropogenic impacts on Costa Rican bat parasitism are sex specific. Ecology and evolution 6(14):4898-4909, (2016).	NA	-0.0777502	0.466371
Frank et al 2016 (AL)	H.K. Frank , C.D. Mendenhall, S.D. Judson, G.C. Daily, and E.A. Hadly. Anthropogenic impacts on Costa Rican bat parasitism are sex specific. Ecology and evolution 6(14):4898-4909, (2016).	NA	0.0363817	0.753422
Frank et al 2016 (APW)	H.K. Frank , C.D. Mendenhall, S.D. Judson, G.C. Daily, and E.A. Hadly. Anthropogenic impacts on Costa Rican bat parasitism are sex specific. Ecology and evolution 6(14):4898-4909, (2016).	NA	0.148735	0.122701
Frank et al 2016 (CC)	H.K. Frank , C.D. Mendenhall, S.D. Judson, G.C. Daily, and E.A. Hadly. Anthropogenic impacts on Costa Rican bat parasitism are sex specific. Ecology and evolution 6(14):4898-4909, (2016).	NA	0.00939022	0.92208
Frank et al 2016 (CP)	H.K. Frank , C.D. Mendenhall, S.D. Judson, G.C. Daily, and E.A. Hadly. Anthropogenic impacts on Costa Rican bat parasitism are sex specific. Ecology and evolution 6(14):4898-4909, (2016).	NA	-0.0599124	0.614606
Frank et al 2016 (CS)	H.K. Frank , C.D. Mendenhall, S.D. Judson, G.C. Daily, and E.A. Hadly. Anthropogenic impacts on Costa Rican bat parasitism are sex specific. Ecology and evolution 6(14):4898-4909, (2016).	NA	0.0245193	0.877507
Frank et al 2016 (DR)	H.K. Frank , C.D. Mendenhall, S.D. Judson, G.C. Daily, and E.A. Hadly. Anthropogenic impacts on Costa Rican bat parasitism are sex specific. Ecology and evolution 6(14):4898-4909, (2016).	-0.14498	0.567012	0.0873983
Frank et al 2016 (GC)	H.K. Frank , C.D. Mendenhall, S.D. Judson, G.C. Daily, and E.A. Hadly. Anthropogenic impacts on Costa Rican bat parasitism are sex specific. Ecology and evolution 6(14):4898-4909, (2016).	NA	-0.0103301	0.964553
Frank et al 2016 (GS)	H.K. Frank , C.D. Mendenhall, S.D. Judson, G.C. Daily, and E.A. Hadly. Anthropogenic impacts on Costa Rican bat parasitism are sex specific. Ecology and evolution 6(14):4898-4909, (2016).	NA	-0.0276027	0.815413
Frank et al 2016 (HU)	H.K. Frank , C.D. Mendenhall, S.D. Judson, G.C. Daily, and E.A. Hadly. Anthropogenic impacts on Costa Rican bat parasitism are sex specific. Ecology and evolution 6(14):4898-4909, (2016).	-0.00507328	-0.580674	0.0115104
Frank et al 2016 (LR)	H.K. Frank , C.D. Mendenhall, S.D. Judson, G.C. Daily, and E.A. Hadly. Anthropogenic impacts on Costa Rican bat parasitism are sex specific. Ecology and evolution 6(14):4898-4909, (2016).	0.305944	-0.13035	0.508527
Frank et al 2016 (MI1)	H.K. Frank , C.D. Mendenhall, S.D. Judson, G.C. Daily, and E.A. Hadly. Anthropogenic impacts on Costa Rican bat parasitism are sex specific. Ecology and evolution 6(14):4898-4909, (2016).	NA	NA	NA
Frank et al 2016 (MK)	H.K. Frank , C.D. Mendenhall, S.D. Judson, G.C. Daily, and E.A. Hadly. Anthropogenic impacts on Costa Rican bat parasitism are sex specific. Ecology and evolution 6(14):4898-4909, (2016).	-0.950107	0.2148	0.324994
Frank et al 2016 (PD)	H.K. Frank , C.D. Mendenhall, S.D. Judson, G.C. Daily, and E.A. Hadly. Anthropogenic impacts on Costa Rican bat parasitism are sex specific. Ecology and evolution 6(14):4898-4909, (2016).	NA	NA	NA
Frank et al 2016 (PP)	H.K. Frank , C.D. Mendenhall, S.D. Judson, G.C. Daily, and E.A. Hadly. Anthropogenic impacts on Costa Rican bat parasitism are sex specific. Ecology and evolution 6(14):4898-4909, (2016).	NA	NA	NA
Frank et al 2016 (PV)	H.K. Frank , C.D. Mendenhall, S.D. Judson, G.C. Daily, and E.A. Hadly. Anthropogenic impacts on Costa Rican bat parasitism are sex specific. Ecology and evolution 6(14):4898-4909, (2016).	0.745685	-0.164092	0.404064
Frank et al 2016 (SLi)	H.K. Frank , C.D. Mendenhall, S.D. Judson, G.C. Daily, and E.A. Hadly. Anthropogenic impacts on Costa Rican bat parasitism are sex specific. Ecology and evolution 6(14):4898-4909, (2016).	0.468731	-0.0177954	0.851598
Frank et al 2016 (UB)	H.K. Frank , C.D. Mendenhall, S.D. Judson, G.C. Daily, and E.A. Hadly. Anthropogenic impacts on Costa Rican bat parasitism are sex specific. Ecology and evolution 6(14):4898-4909, (2016).	NA	0.200189	0.0872422
Frank et al 2016 (VT)	H.K. Frank , C.D. Mendenhall, S.D. Judson, G.C. Daily, and E.A. Hadly. Anthropogenic impacts on Costa Rican bat parasitism are sex specific. Ecology and evolution 6(14):4898-4909, (2016).	NA	-0.160922	0.348457
Han et al 2015 (A)	B.A. Han, J.L. Kerby, C.L. Searle, A. Storfer, and A.R. Blaustein. Host species composition influences infection severity among amphibians in the absence of spillover transmission. Ecology and evolution 5(7):1432-1439, (2015).	NA	NA	NA
Han et al 2015 (P)	B.A. Han, J.L. Kerby, C.L. Searle, A. Storfer, and A.R. Blaustein. Host species composition influences infection severity among amphibians in the absence of spillover transmission. Ecology and evolution 5(7):1432-1439, (2015).	NA	NA	NA
Han et al 2015 (R)	B.A. Han, J.L. Kerby, C.L. Searle, A. Storfer, and A.R. Blaustein. Host species composition influences infection severity among amphibians in the absence of spillover transmission. Ecology and evolution 5(7):1432-1439, (2015).	NA	NA	NA
Hantsch et al 2013 E alphitoides load (Fig 2a)	L. Hantsch, U. Braun, M. Scherer-Lorenzen, H. Bruelheide, Species richness and species identity effects on occurrence of foliar fungal pathogens in a tree diversity experiment. Ecosphere 4, (2013).	0.0677228	-0.310241	0.183112
Hantsch et al 2013 E hypophylla on Quercus load (Fig 2a)	L. Hantsch, U. Braun, M. Scherer-Lorenzen, H. Bruelheide, Species richness and species identity effects on occurrence of foliar fungal pathogens in a tree diversity experiment. Ecosphere 4, (2013).	0.441427	-0.422356	0.0397825
Hantsch et al 2013 P orbiculata on Fagus load (Fig 2b)	L. Hantsch, U. Braun, M. Scherer-Lorenzen, H. Bruelheide, Species richness and species identity effects on occurrence of foliar fungal pathogens in a tree diversity experiment. Ecosphere 4, (2013).	0.766985	-0.207228	0.354786
Hantsch et al 2014 (Qp.2010)	L. Hantsch, S. Bien, S. Radatz, U. Braun, H. Auge, and H. Bruelheide. Tree diversity and the role of non‐host neighbour tree species in reducing fungal pathogen infestation. J Ecol 102(6):1673-1687, (2014).	0.0757752	-0.127969	0.221545
Hantsch et al 2014 (Qp.2011)	L. Hantsch, S. Bien, S. Radatz, U. Braun, H. Auge, and H. Bruelheide. Tree diversity and the role of non‐host neighbour tree species in reducing fungal pathogen infestation. J Ecol 102(6):1673-1687, (2014).	0.215109	-0.254084	0.0150851
Hantsch et al 2014 (Qp.2012)	L. Hantsch, S. Bien, S. Radatz, U. Braun, H. Auge, and H. Bruelheide. Tree diversity and the role of non‐host neighbour tree species in reducing fungal pathogen infestation. J Ecol 102(6):1673-1687, (2014).	-0.0731054	-0.120643	0.262866
Hantsch et al 2014 (Tc.2010)	L. Hantsch, S. Bien, S. Radatz, U. Braun, H. Auge, and H. Bruelheide. Tree diversity and the role of non‐host neighbour tree species in reducing fungal pathogen infestation. J Ecol 102(6):1673-1687, (2014).	0.10151	-0.217992	0.0368433
Hantsch et al 2014 (Tc.2011)	L. Hantsch, S. Bien, S. Radatz, U. Braun, H. Auge, and H. Bruelheide. Tree diversity and the role of non‐host neighbour tree species in reducing fungal pathogen infestation. J Ecol 102(6):1673-1687, (2014).	0.0233254	-0.160859	0.125571
Hantsch et al 2014 (Tc.2012)	L. Hantsch, S. Bien, S. Radatz, U. Braun, H. Auge, and H. Bruelheide. Tree diversity and the role of non‐host neighbour tree species in reducing fungal pathogen infestation. J Ecol 102(6):1673-1687, (2014).	0.329287	-0.273655	0.00905815
Hydeman et al 2017	M.E. Hydeman, A.V. Longo, G. Velo‐Antón, D. Rodriguez, K.R. Zamudio, and R.C. Bell. Prevalence and genetic diversity of Batrachochytrium dendrobatidis in Central African island and continental amphibian communities. Ecology and evolution 7(19):7729-7738, (2017).	-0.130563	0.608043	0.0020839
Kedem et al 2014 (BART2)	H. Kedem, C. Cohen, I. Messika, M. Einav, S. Pilosof, and H. Hawlena. Multiple effects of host‐species diversity on coexisting host‐specific and host‐opportunistic microbes. Ecology 95(5):1173-1183, (2014).	NA	NA	NA
Kedem et al 2014 (MH)	H. Kedem, C. Cohen, I. Messika, M. Einav, S. Pilosof, and H. Hawlena. Multiple effects of host‐species diversity on coexisting host‐specific and host‐opportunistic microbes. Ecology 95(5):1173-1183, (2014).	NA	NA	NA
Kilonzo et al 2013 (Cryptosporidium)	C. Kilonzo et al., Fecal Shedding of Zoonotic Food-Borne Pathogens by Wild Rodents in a Major Agricultural Region of the Central California Coast. Applied and Environmental Microbiology 79, 6337-6344 (2013).	0.314609	-0.244755	0.443262
Kilonzo et al 2013 (E. coli)	C. Kilonzo et al., Fecal Shedding of Zoonotic Food-Borne Pathogens by Wild Rodents in a Major Agricultural Region of the Central California Coast. Applied and Environmental Microbiology 79, 6337-6344 (2013).	NA	-0.308607	0.304937
Kilonzo et al 2013 (Giardia)	C. Kilonzo et al., Fecal Shedding of Zoonotic Food-Borne Pathogens by Wild Rodents in a Major Agricultural Region of the Central California Coast. Applied and Environmental Microbiology 79, 6337-6344 (2013).	0.0723172	0.0629371	0.845931
Kilonzo et al 2013 (Salmonella)	C. Kilonzo et al., Fecal Shedding of Zoonotic Food-Borne Pathogens by Wild Rodents in a Major Agricultural Region of the Central California Coast. Applied and Environmental Microbiology 79, 6337-6344 (2013).	1.2982	-0.697802	0.00800072
Knops et al 2002 Lespedeza	J. M. H. Knops et al., Effects of plant species richness on invasion dynamics, disease outbreaks, insect abundances and diversity. Ecology Letters 2, 286-293 (1999).	0.449318	-0.9	0.0373861
Knops et al 2002 Liatris	J. M. H. Knops et al., Effects of plant species richness on invasion dynamics, disease outbreaks, insect abundances and diversity. Ecology Letters 2, 286-293 (1999).	2.99322	-0.8	0.104088
Knops et al 2002 Monarda	J. M. H. Knops et al., Effects of plant species richness on invasion dynamics, disease outbreaks, insect abundances and diversity. Ecology Letters 2, 286-293 (1999).	0.217407	-0.5	0.391002
Knops et al 2002 Schizochyrium	J. M. H. Knops et al., Effects of plant species richness on invasion dynamics, disease outbreaks, insect abundances and diversity. Ecology Letters 2, 286-293 (1999).	0.36809	-1	1.12341e-23
LaCroix et al 2014	C. Lacroix et al., Non-random biodiversity loss underlies predictable increases in viral disease prevalence. Journal of the Royal Society Interface 11, (2014).	0.865234	-0.429991	0.0157639
Lagrue et al 2015 (Apatemon)	C. Lagrue, R. Poulin. Local diversity reduces infection risk across multiple freshwater host‐parasite associations. Freshwater biology 60(11), 2445-2454, (2015).	-8.82006e-16	-0.0562441	0.836096
Lagrue et al 2015 (Coitocaecum)	C. Lagrue, R. Poulin. Local diversity reduces infection risk across multiple freshwater host‐parasite associations. Freshwater biology 60(11), 2445-2454, (2015).	0.187412	-0.05	0.898353
Lagrue et al 2015 (Maritrema)	C. Lagrue, R. Poulin. Local diversity reduces infection risk across multiple freshwater host‐parasite associations. Freshwater biology 60(11), 2445-2454, (2015).	0.207207	-0.547619	0.160026
Lagrue et al 2015 (Microphalloidea)	C. Lagrue, R. Poulin. Local diversity reduces infection risk across multiple freshwater host‐parasite associations. Freshwater biology 60(11), 2445-2454, (2015).	0.126481	-0.8	0.2
Lagrue et al 2015 (Microphallus)	C. Lagrue, R. Poulin. Local diversity reduces infection risk across multiple freshwater host‐parasite associations. Freshwater biology 60(11), 2445-2454, (2015).	0.0303999	-0.2	0.8
Lagrue et al 2015 (Pronocephalid I)	C. Lagrue, R. Poulin. Local diversity reduces infection risk across multiple freshwater host‐parasite associations. Freshwater biology 60(11), 2445-2454, (2015).	-0.194206	-0.8	0.2
Lagrue et al 2015 (Pronocephalid IV)	C. Lagrue, R. Poulin. Local diversity reduces infection risk across multiple freshwater host‐parasite associations. Freshwater biology 60(11), 2445-2454, (2015).	NA	NA	NA
Lagrue et al 2015 (Stegodexamene)	C. Lagrue, R. Poulin. Local diversity reduces infection risk across multiple freshwater host‐parasite associations. Freshwater biology 60(11), 2445-2454, (2015).	0.000643501	-0.129099	0.646557
Lagrue et al 2015 (Telogaster)	C. Lagrue, R. Poulin. Local diversity reduces infection risk across multiple freshwater host‐parasite associations. Freshwater biology 60(11), 2445-2454, (2015).	0.0386995	-0.597498	0.0145184
Lagrue et al 2015 (Tylodelphys)	C. Lagrue, R. Poulin. Local diversity reduces infection risk across multiple freshwater host‐parasite associations. Freshwater biology 60(11), 2445-2454, (2015).	-0.0184259	-0.447214	0.552786
Lagrue et al 2015 (Unidentified)	C. Lagrue, R. Poulin. Local diversity reduces infection risk across multiple freshwater host‐parasite associations. Freshwater biology 60(11), 2445-2454, (2015).	0.0865926	-0.346154	0.246625
Levine et al 2017	R.S. Levine, D.L. Hedeen, M.W. Hedeen, G.L. Hamer, D.G. Mead, and U.D. Kitron. Avian species diversity and transmission of West Nile virus in Atlanta, Georgia. Parasites & vectors 10(1):62, (2017).	0.209261	0.203596	0.628675
Liu et al 2016 (AP.blight)	X.Liu, S. Lyu, S. Zhou, and C.J. Bradshaw, Warming and fertilization alter the dilution effect of host diversity on disease severity. Ecology, 97(7), pp.1680-1689, (2016).	0.880062	-0.570259	0.00449515
Liu et al 2016 (AP.bspot)	X.Liu, S. Lyu, S. Zhou, and C.J. Bradshaw, Warming and fertilization alter the dilution effect of host diversity on disease severity. Ecology, 97(7), pp.1680-1689, (2016).	0.318462	-0.35688	0.0945923
Liu et al 2016 (AP.lspot)	X.Liu, S. Lyu, S. Zhou, and C.J. Bradshaw, Warming and fertilization alter the dilution effect of host diversity on disease severity. Ecology, 97(7), pp.1680-1689, (2016).	0.312224	-0.578405	0.00383795
Liu et al 2016 (AP.mildew)	X.Liu, S. Lyu, S. Zhou, and C.J. Bradshaw, Warming and fertilization alter the dilution effect of host diversity on disease severity. Ecology, 97(7), pp.1680-1689, (2016).	0.462961	-0.193868	0.375423
Liu et al 2016 (AR.blight)	X.Liu, S. Lyu, S. Zhou, and C.J. Bradshaw, Warming and fertilization alter the dilution effect of host diversity on disease severity. Ecology, 97(7), pp.1680-1689, (2016).	NA	-0.359238	0.0153699
Liu et al 2016 (AR.bspot)	X.Liu, S. Lyu, S. Zhou, and C.J. Bradshaw, Warming and fertilization alter the dilution effect of host diversity on disease severity. Ecology, 97(7), pp.1680-1689, (2016).	0.191899	-0.462105	0.00139513
Liu et al 2016 (AR.lspot)	X.Liu, S. Lyu, S. Zhou, and C.J. Bradshaw, Warming and fertilization alter the dilution effect of host diversity on disease severity. Ecology, 97(7), pp.1680-1689, (2016).	0.529626	-0.416002	0.00448077
Liu et al 2016 (AT.blight)	X.Liu, S. Lyu, S. Zhou, and C.J. Bradshaw, Warming and fertilization alter the dilution effect of host diversity on disease severity. Ecology, 97(7), pp.1680-1689, (2016).	NA	-0.46639	0.00361892
Liu et al 2016 (AT.bspot)	X.Liu, S. Lyu, S. Zhou, and C.J. Bradshaw, Warming and fertilization alter the dilution effect of host diversity on disease severity. Ecology, 97(7), pp.1680-1689, (2016).	0.281606	-0.271251	0.10439
Liu et al 2016 (AT.lspot)	X.Liu, S. Lyu, S. Zhou, and C.J. Bradshaw, Warming and fertilization alter the dilution effect of host diversity on disease severity. Ecology, 97(7), pp.1680-1689, (2016).	3.48274	-0.650049	1.3346e-05
Liu et al 2016 (EN.rusts)	X.Liu, S. Lyu, S. Zhou, and C.J. Bradshaw, Warming and fertilization alter the dilution effect of host diversity on disease severity. Ecology, 97(7), pp.1680-1689, (2016).	0.845354	-0.413465	0.0231397
Liu et al 2016 (EN.smuts)	X.Liu, S. Lyu, S. Zhou, and C.J. Bradshaw, Warming and fertilization alter the dilution effect of host diversity on disease severity. Ecology, 97(7), pp.1680-1689, (2016).	0.801738	-0.634948	0.000163823
Liu et al 2016 (EN.spot)	X.Liu, S. Lyu, S. Zhou, and C.J. Bradshaw, Warming and fertilization alter the dilution effect of host diversity on disease severity. Ecology, 97(7), pp.1680-1689, (2016).	-0.738211	0.0127212	0.946806
Liu et al 2016 (FS.blight)	X.Liu, S. Lyu, S. Zhou, and C.J. Bradshaw, Warming and fertilization alter the dilution effect of host diversity on disease severity. Ecology, 97(7), pp.1680-1689, (2016).	1.24095	-0.384227	0.0100245
Liu et al 2016 (FS.lspot)	X.Liu, S. Lyu, S. Zhou, and C.J. Bradshaw, Warming and fertilization alter the dilution effect of host diversity on disease severity. Ecology, 97(7), pp.1680-1689, (2016).	0.785033	-0.623266	6.21681e-06
Liu et al 2016 (FS.mildew)	X.Liu, S. Lyu, S. Zhou, and C.J. Bradshaw, Warming and fertilization alter the dilution effect of host diversity on disease severity. Ecology, 97(7), pp.1680-1689, (2016).	NA	-0.254064	0.0960748
Liu et al 2016 (FS.rusts)	X.Liu, S. Lyu, S. Zhou, and C.J. Bradshaw, Warming and fertilization alter the dilution effect of host diversity on disease severity. Ecology, 97(7), pp.1680-1689, (2016).	-0.0165693	-0.212627	0.165835
Liu et al 2016 (KH.blight)	X.Liu, S. Lyu, S. Zhou, and C.J. Bradshaw, Warming and fertilization alter the dilution effect of host diversity on disease severity. Ecology, 97(7), pp.1680-1689, (2016).	0.756828	-0.628692	2.22175e-06
Liu et al 2016 (KH.mildew)	X.Liu, S. Lyu, S. Zhou, and C.J. Bradshaw, Warming and fertilization alter the dilution effect of host diversity on disease severity. Ecology, 97(7), pp.1680-1689, (2016).	NA	-0.436443	0.00216271
Liu et al 2016 (KH.rust)	X.Liu, S. Lyu, S. Zhou, and C.J. Bradshaw, Warming and fertilization alter the dilution effect of host diversity on disease severity. Ecology, 97(7), pp.1680-1689, (2016).	0.366602	-0.250027	0.0900795
Liu et al 2016 (KH.spots)	X.Liu, S. Lyu, S. Zhou, and C.J. Bradshaw, Warming and fertilization alter the dilution effect of host diversity on disease severity. Ecology, 97(7), pp.1680-1689, (2016).	1.12239	-0.483334	0.000578579
Liu et al 2016 (KL.blight)	X.Liu, S. Lyu, S. Zhou, and C.J. Bradshaw, Warming and fertilization alter the dilution effect of host diversity on disease severity. Ecology, 97(7), pp.1680-1689, (2016).	0.837491	-0.586044	0.00042445
Liu et al 2016 (KL.bspot)	X.Liu, S. Lyu, S. Zhou, and C.J. Bradshaw, Warming and fertilization alter the dilution effect of host diversity on disease severity. Ecology, 97(7), pp.1680-1689, (2016).	0.371986	-0.358548	0.0293217
Liu et al 2016 (KL.lspot)	X.Liu, S. Lyu, S. Zhou, and C.J. Bradshaw, Warming and fertilization alter the dilution effect of host diversity on disease severity. Ecology, 97(7), pp.1680-1689, (2016).	-1.14111	-0.0301098	0.870056
Liu et al 2016 (KL.rusts)	X.Liu, S. Lyu, S. Zhou, and C.J. Bradshaw, Warming and fertilization alter the dilution effect of host diversity on disease severity. Ecology, 97(7), pp.1680-1689, (2016).	NA	-0.419667	0.0167971
Liu et al 2016 (PP.bspot)	X.Liu, S. Lyu, S. Zhou, and C.J. Bradshaw, Warming and fertilization alter the dilution effect of host diversity on disease severity. Ecology, 97(7), pp.1680-1689, (2016).	2.59888	-0.457925	0.0109394
Liu et al 2016 (PP.lspot)	X.Liu, S. Lyu, S. Zhou, and C.J. Bradshaw, Warming and fertilization alter the dilution effect of host diversity on disease severity. Ecology, 97(7), pp.1680-1689, (2016).	-0.0506606	-0.260746	0.164015
Liu et al 2016 (PP.mildew)	X.Liu, S. Lyu, S. Zhou, and C.J. Bradshaw, Warming and fertilization alter the dilution effect of host diversity on disease severity. Ecology, 97(7), pp.1680-1689, (2016).	1.68442	-0.489025	0.00610026
Liu et al 2016 (PP.rusts)	X.Liu, S. Lyu, S. Zhou, and C.J. Bradshaw, Warming and fertilization alter the dilution effect of host diversity on disease severity. Ecology, 97(7), pp.1680-1689, (2016).	-0.759857	-0.00773836	0.967627
Liu et al 2016 (SN.bspot)	X.Liu, S. Lyu, S. Zhou, and C.J. Bradshaw, Warming and fertilization alter the dilution effect of host diversity on disease severity. Ecology, 97(7), pp.1680-1689, (2016).	0.1869	-0.571931	0.000115543
Liu et al 2016 (SN.dmildew)	X.Liu, S. Lyu, S. Zhou, and C.J. Bradshaw, Warming and fertilization alter the dilution effect of host diversity on disease severity. Ecology, 97(7), pp.1680-1689, (2016).	NA	-0.498026	0.00107482
Liu et al 2016 (SN.lspot)	X.Liu, S. Lyu, S. Zhou, and C.J. Bradshaw, Warming and fertilization alter the dilution effect of host diversity on disease severity. Ecology, 97(7), pp.1680-1689, (2016).	0.674276	-0.579657	8.86763e-05
Liu et al 2016 (SS.bspot)	X.Liu, S. Lyu, S. Zhou, and C.J. Bradshaw, Warming and fertilization alter the dilution effect of host diversity on disease severity. Ecology, 97(7), pp.1680-1689, (2016).	0.974879	-0.663389	0.000763847
Liu et al 2016 (SS.lspot)	X.Liu, S. Lyu, S. Zhou, and C.J. Bradshaw, Warming and fertilization alter the dilution effect of host diversity on disease severity. Ecology, 97(7), pp.1680-1689, (2016).	NA	-0.478834	0.0241625
Liu et al 2016 (SS.rusts)	X.Liu, S. Lyu, S. Zhou, and C.J. Bradshaw, Warming and fertilization alter the dilution effect of host diversity on disease severity. Ecology, 97(7), pp.1680-1689, (2016).	1.13627	-0.606629	0.00276027
Liu et al 2016 (TL.bspot)	X.Liu, S. Lyu, S. Zhou, and C.J. Bradshaw, Warming and fertilization alter the dilution effect of host diversity on disease severity. Ecology, 97(7), pp.1680-1689, (2016).	-0.197289	-0.479615	0.00200493
Liu et al 2016 (TL.lspot)	X.Liu, S. Lyu, S. Zhou, and C.J. Bradshaw, Warming and fertilization alter the dilution effect of host diversity on disease severity. Ecology, 97(7), pp.1680-1689, (2016).	1.88642	-0.41974	0.00781185
Liu et al 2016 (TL.rusts)	X.Liu, S. Lyu, S. Zhou, and C.J. Bradshaw, Warming and fertilization alter the dilution effect of host diversity on disease severity. Ecology, 97(7), pp.1680-1689, (2016).	NA	-0.458699	0.00331453
Liu et al 2017	X. Liu, S. Lyu, D. Sun, C.J. Bradshaw, and S. Zhou. Species decline under nitrogen fertilization increases community-level competence of fungal diseases. Proc B, 284(1847): 20162621, (2017).	0.227862	-0.509736	0.000215086
Liu et al 2018 (random)	X.Liu, S. Lyu, S. Zhou, and C.J. Bradshaw, Warming and fertilization alter the dilution effect of host diversity on disease severity. Ecology, 97(7), pp.1680-1689, (2016).	0.139695	-0.196928	0.0401277
Liu et al 2018 (realistic)	X.Liu, S. Lyu, S. Zhou, and C.J. Bradshaw, Warming and fertilization alter the dilution effect of host diversity on disease severity. Ecology, 97(7), pp.1680-1689, (2016).	0.199829	-0.630488	3.68235e-65
McLeish et al 2017	M. McLeish, S. Sacristán, A. Fraile, and F. García-Arenal. Scale dependencies and generalism in host use shape virus prevalence. ProcB284:1869, 20172066, (2017).	-0.584799	0.818182	0.00208314
Milholland et al 2017	M.T. Milholland, et al. Species identity supersedes the dilution effect concerning hantavirus prevalence at sites across Texas and Mexico. ILAR journal 58(3):401-412, (2017).	-0.819145	0.476988	0.00185868
Mills 2005	J. N. Mills, Regulation of Rodent-Borne viruses in the natural host: implications for human disease. Archives of Virology, 45-57 (2005).	0.303179	-0.951515	2.27985e-05
Mitchell et al 2002	C. E. Mitchell, D. Tilman, J. V. Groth, Effects of grassland plant species diversity, abundance, and composition on foliar fungal disease. Ecology 83, 1713-1726 (2002).	0.29245	-0.305125	0.00476878
Mitchell et al 2002(96B1 Andropogon fungal leaf spot)	C. E. Mitchell, D. Tilman, J. V. Groth, Effects of grassland plant species diversity, abundance, and composition on foliar fungal disease. Ecology 83, 1713-1726 (2002).	0.160125	-0.252505	0.0629026
Mitchell et al 2002(96B1 Asclepias fungal leaf spot)	C. E. Mitchell, D. Tilman, J. V. Groth, Effects of grassland plant species diversity, abundance, and composition on foliar fungal disease. Ecology 83, 1713-1726 (2002).	-0.18113	0.124509	0.35174
Mitchell et al 2002(96B1 Aster fungal leaf spot)	C. E. Mitchell, D. Tilman, J. V. Groth, Effects of grassland plant species diversity, abundance, and composition on foliar fungal disease. Ecology 83, 1713-1726 (2002).	1.51945	-0.518604	0.000114244
Mitchell et al 2002(96B1 Euphorbia Panicum rust on Euphorbia )	C. E. Mitchell, D. Tilman, J. V. Groth, Effects of grassland plant species diversity, abundance, and composition on foliar fungal disease. Ecology 83, 1713-1726 (2002).	0.778462	-0.307612	0.0223352
Mitchell et al 2002(96B1 Lespedeza rust aecia )	C. E. Mitchell, D. Tilman, J. V. Groth, Effects of grassland plant species diversity, abundance, and composition on foliar fungal disease. Ecology 83, 1713-1726 (2002).	0.819337	-0.375888	0.00395781
Mitchell et al 2002(96B1 Liatris fungal leaf spot)	C. E. Mitchell, D. Tilman, J. V. Groth, Effects of grassland plant species diversity, abundance, and composition on foliar fungal disease. Ecology 83, 1713-1726 (2002).	0.56563	-0.558037	3.77165e-05
Mitchell et al 2002(96B1 Sorghastrum fungal leaf spot)	C. E. Mitchell, D. Tilman, J. V. Groth, Effects of grassland plant species diversity, abundance, and composition on foliar fungal disease. Ecology 83, 1713-1726 (2002).	-0.034337	0.12843	0.31983
Mitchell et al 2002(96B2 Lespedeza fungal leaf spot)	C. E. Mitchell, D. Tilman, J. V. Groth, Effects of grassland plant species diversity, abundance, and composition on foliar fungal disease. Ecology 83, 1713-1726 (2002).	1.56881	-0.560306	1.90563e-05
Mitchell et al 2002(96B2 Lespedeza rust telia )	C. E. Mitchell, D. Tilman, J. V. Groth, Effects of grassland plant species diversity, abundance, and composition on foliar fungal disease. Ecology 83, 1713-1726 (2002).	0.0182751	-0.0543021	0.705089
Mitchell et al 2002(96B2 Monarda powdery mildew)	C. E. Mitchell, D. Tilman, J. V. Groth, Effects of grassland plant species diversity, abundance, and composition on foliar fungal disease. Ecology 83, 1713-1726 (2002).	2.75145	-0.414683	0.000239384
Mitchell et al 2002(96B2 Schizachyrium fungal leaf spot)	C. E. Mitchell, D. Tilman, J. V. Groth, Effects of grassland plant species diversity, abundance, and composition on foliar fungal disease. Ecology 83, 1713-1726 (2002).	0.177678	-0.36204	0.0056516
Mitchell et al 2002(97B1 Euphorbia Panicum rust on Euphorbia )	C. E. Mitchell, D. Tilman, J. V. Groth, Effects of grassland plant species diversity, abundance, and composition on foliar fungal disease. Ecology 83, 1713-1726 (2002).	0.135037	-0.302264	0.0235641
Mitchell et al 2002(97B1 Euphorbia Panicum rust on Panicum )	C. E. Mitchell, D. Tilman, J. V. Groth, Effects of grassland plant species diversity, abundance, and composition on foliar fungal disease. Ecology 83, 1713-1726 (2002).	0.309584	-0.274802	0.0677141
Mitchell et al 2002(98B1 Achillea leaf necrosis)	C. E. Mitchell, D. Tilman, J. V. Groth, Effects of grassland plant species diversity, abundance, and composition on foliar fungal disease. Ecology 83, 1713-1726 (2002).	0.283314	-0.35653	0.00648499
Mitchell et al 2002(98B1 Andropogon fungal leaf spot)	C. E. Mitchell, D. Tilman, J. V. Groth, Effects of grassland plant species diversity, abundance, and composition on foliar fungal disease. Ecology 83, 1713-1726 (2002).	0.0653313	-0.288719	0.0399048
Mitchell et al 2002(98B1 Anemone fungal leaf spot)	C. E. Mitchell, D. Tilman, J. V. Groth, Effects of grassland plant species diversity, abundance, and composition on foliar fungal disease. Ecology 83, 1713-1726 (2002).	0.751892	-0.658091	1.14716e-07
Mitchell et al 2002(98B1 Asceplias fungal leaf spot)	C. E. Mitchell, D. Tilman, J. V. Groth, Effects of grassland plant species diversity, abundance, and composition on foliar fungal disease. Ecology 83, 1713-1726 (2002).	-0.188376	-0.099538	0.461318
Mitchell et al 2002(98B1 Aster fungal leaf spot)	C. E. Mitchell, D. Tilman, J. V. Groth, Effects of grassland plant species diversity, abundance, and composition on foliar fungal disease. Ecology 83, 1713-1726 (2002).	1.6959	-0.681506	4.8846e-07
Mitchell et al 2002(98B1 Astragalus fungal leaf spot)	C. E. Mitchell, D. Tilman, J. V. Groth, Effects of grassland plant species diversity, abundance, and composition on foliar fungal disease. Ecology 83, 1713-1726 (2002).	-0.0150045	0.0460527	0.753359
Mitchell et al 2002(98B1 Bouteloua fungal leaf spot)	C. E. Mitchell, D. Tilman, J. V. Groth, Effects of grassland plant species diversity, abundance, and composition on foliar fungal disease. Ecology 83, 1713-1726 (2002).	0.439464	-0.520634	0.000483696
Mitchell et al 2002(98B1 Buchloe fungal leaf spot)	C. E. Mitchell, D. Tilman, J. V. Groth, Effects of grassland plant species diversity, abundance, and composition on foliar fungal disease. Ecology 83, 1713-1726 (2002).	0.375854	-0.30953	0.281522
Mitchell et al 2002(98B1 Coreopsis bacterial leaf spot)	C. E. Mitchell, D. Tilman, J. V. Groth, Effects of grassland plant species diversity, abundance, and composition on foliar fungal disease. Ecology 83, 1713-1726 (2002).	2.91578	-0.32868	0.0761624
Mitchell et al 2002(98B1 Coreopsis fungal leaf spot)	C. E. Mitchell, D. Tilman, J. V. Groth, Effects of grassland plant species diversity, abundance, and composition on foliar fungal disease. Ecology 83, 1713-1726 (2002).	3.29253	-0.348719	0.0589422
Mitchell et al 2002(98B1 Elymus fungal leaf spot)	C. E. Mitchell, D. Tilman, J. V. Groth, Effects of grassland plant species diversity, abundance, and composition on foliar fungal disease. Ecology 83, 1713-1726 (2002).	-0.107468	0.0944013	0.748208
Mitchell et al 2002(98B1 Euphorbia Panicum rust on Euphorbia )	C. E. Mitchell, D. Tilman, J. V. Groth, Effects of grassland plant species diversity, abundance, and composition on foliar fungal disease. Ecology 83, 1713-1726 (2002).	-0.199137	0.0895414	0.511648
Mitchell et al 2002(98B1 Euphorbia Panicum rust on Panicum )	C. E. Mitchell, D. Tilman, J. V. Groth, Effects of grassland plant species diversity, abundance, and composition on foliar fungal disease. Ecology 83, 1713-1726 (2002).	0.468499	-0.476232	0.00901365
Mitchell et al 2002(98B1 Lespedeza rust telia )	C. E. Mitchell, D. Tilman, J. V. Groth, Effects of grassland plant species diversity, abundance, and composition on foliar fungal disease. Ecology 83, 1713-1726 (2002).	-0.0697173	-0.103824	0.446365
Mitchell et al 2002(98B1 Liatris fungal leaf spot)	C. E. Mitchell, D. Tilman, J. V. Groth, Effects of grassland plant species diversity, abundance, and composition on foliar fungal disease. Ecology 83, 1713-1726 (2002).	1.07529	-0.433355	0.00262609
Mitchell et al 2002(98B1 Liatris Koeleria rust on Koeleria )	C. E. Mitchell, D. Tilman, J. V. Groth, Effects of grassland plant species diversity, abundance, and composition on foliar fungal disease. Ecology 83, 1713-1726 (2002).	0.0522984	-0.0649811	0.660807
Mitchell et al 2002(98B1 Liatris Koeleria rust on Liatris )	C. E. Mitchell, D. Tilman, J. V. Groth, Effects of grassland plant species diversity, abundance, and composition on foliar fungal disease. Ecology 83, 1713-1726 (2002).	0.240741	-0.160159	0.304927
Mitchell et al 2002(98B1 Panicum fungal leaf spot)	C. E. Mitchell, D. Tilman, J. V. Groth, Effects of grassland plant species diversity, abundance, and composition on foliar fungal disease. Ecology 83, 1713-1726 (2002).	0.512182	-0.354974	0.0588158
Mitchell et al 2002(98B1 Petalostemum fungal stem spot)	C. E. Mitchell, D. Tilman, J. V. Groth, Effects of grassland plant species diversity, abundance, and composition on foliar fungal disease. Ecology 83, 1713-1726 (2002).	4.34307	-0.394613	0.00882866
Mitchell et al 2002(98B1 Poa fungal leaf spot)	C. E. Mitchell, D. Tilman, J. V. Groth, Effects of grassland plant species diversity, abundance, and composition on foliar fungal disease. Ecology 83, 1713-1726 (2002).	-0.277887	0.242189	0.142923
Mitchell et al 2002(98B1 Rudbeckia fungal leaf spot)	C. E. Mitchell, D. Tilman, J. V. Groth, Effects of grassland plant species diversity, abundance, and composition on foliar fungal disease. Ecology 83, 1713-1726 (2002).	-0.0784016	-0.0745232	0.626594
Mitchell et al 2002(98B1 Schizachyrium fungal leaf spot)	C. E. Mitchell, D. Tilman, J. V. Groth, Effects of grassland plant species diversity, abundance, and composition on foliar fungal disease. Ecology 83, 1713-1726 (2002).	0.0349692	0.0103398	0.943186
Mitchell et al 2002(98B1 Solidago fungal leaf spot)	C. E. Mitchell, D. Tilman, J. V. Groth, Effects of grassland plant species diversity, abundance, and composition on foliar fungal disease. Ecology 83, 1713-1726 (2002).	1.18121	-0.520372	7.67584e-05
Mitchell et al 2002(98B1 Sorghastrum fungal leaf spot)	C. E. Mitchell, D. Tilman, J. V. Groth, Effects of grassland plant species diversity, abundance, and composition on foliar fungal disease. Ecology 83, 1713-1726 (2002).	0.452292	-0.522546	1.32122e-05
Mitchell et al 2002(98B1 Sporobolus fungal leaf spot)	C. E. Mitchell, D. Tilman, J. V. Groth, Effects of grassland plant species diversity, abundance, and composition on foliar fungal disease. Ecology 83, 1713-1726 (2002).	0.0531022	-0.462579	0.111462
Moore et al 2012 (Fig 2a)	S. M. Moore, E. T. Borer, The influence of host diversity and composition on epidemiological patterns at multiple spatial scales. Ecology 93, 1095-1105 (2012).	0.139454	-0.24386	0.314372
Moore et al 2012 (Fig 2b BC)	S. M. Moore, E. T. Borer, The influence of host diversity and composition on epidemiological patterns at multiple spatial scales. Ecology 93, 1095-1105 (2012).	0.0242673	0.00457677	0.987611
Moore et al 2012 (Fig 2b EG)	S. M. Moore, E. T. Borer, The influence of host diversity and composition on epidemiological patterns at multiple spatial scales. Ecology 93, 1095-1105 (2012).	0.272888	-0.297884	0.262476
Moore et al 2012 (Fig 2b FI)	S. M. Moore, E. T. Borer, The influence of host diversity and composition on epidemiological patterns at multiple spatial scales. Ecology 93, 1095-1105 (2012).	0.366127	-0.493158	0.12322
Nguyen et al 2016(ACEPSE.other fungi)	D. Nguyen, B. Castagneyrol, H. Bruelheide, F. Bussotti, V. Guyot, H. Jactel, B. Jaroszewicz, F. Valladares, J. Stenlid, and J. Boberg. Fungal disease incidence along tree diversity gradients depends on latitude in European forests. Ecology and evolution, 6:8 2426-2438, (2016).	NA	-0.146303	0.157148
Nguyen et al 2016(ACEPSE.spots)	D. Nguyen, B. Castagneyrol, H. Bruelheide, F. Bussotti, V. Guyot, H. Jactel, B. Jaroszewicz, F. Valladares, J. Stenlid, and J. Boberg. Fungal disease incidence along tree diversity gradients depends on latitude in European forests. Ecology and evolution, 6:8 2426-2438, (2016).	-0.611366	0.290644	0.0042726
Nguyen et al 2016(BETPEN.spots)	D. Nguyen, B. Castagneyrol, H. Bruelheide, F. Bussotti, V. Guyot, H. Jactel, B. Jaroszewicz, F. Valladares, J. Stenlid, and J. Boberg. Fungal disease incidence along tree diversity gradients depends on latitude in European forests. Ecology and evolution, 6:8 2426-2438, (2016).	0.295674	-0.46876	1.43846e-08
Nguyen et al 2016(CARBET.other fungi)	D. Nguyen, B. Castagneyrol, H. Bruelheide, F. Bussotti, V. Guyot, H. Jactel, B. Jaroszewicz, F. Valladares, J. Stenlid, and J. Boberg. Fungal disease incidence along tree diversity gradients depends on latitude in European forests. Ecology and evolution, 6:8 2426-2438, (2016).	NA	0	1
Nguyen et al 2016(CARBET.spots)	D. Nguyen, B. Castagneyrol, H. Bruelheide, F. Bussotti, V. Guyot, H. Jactel, B. Jaroszewicz, F. Valladares, J. Stenlid, and J. Boberg. Fungal disease incidence along tree diversity gradients depends on latitude in European forests. Ecology and evolution, 6:8 2426-2438, (2016).	-0.111587	0.220262	0.0481683
Nguyen et al 2016(CASSAT.other fungi)	D. Nguyen, B. Castagneyrol, H. Bruelheide, F. Bussotti, V. Guyot, H. Jactel, B. Jaroszewicz, F. Valladares, J. Stenlid, and J. Boberg. Fungal disease incidence along tree diversity gradients depends on latitude in European forests. Ecology and evolution, 6:8 2426-2438, (2016).	NA	0.0950886	0.485734
Nguyen et al 2016(CASSAT.spots)	D. Nguyen, B. Castagneyrol, H. Bruelheide, F. Bussotti, V. Guyot, H. Jactel, B. Jaroszewicz, F. Valladares, J. Stenlid, and J. Boberg. Fungal disease incidence along tree diversity gradients depends on latitude in European forests. Ecology and evolution, 6:8 2426-2438, (2016).	-0.0153105	-0.0850577	0.529292
Nguyen et al 2016(FAGSYL.spots)	D. Nguyen, B. Castagneyrol, H. Bruelheide, F. Bussotti, V. Guyot, H. Jactel, B. Jaroszewicz, F. Valladares, J. Stenlid, and J. Boberg. Fungal disease incidence along tree diversity gradients depends on latitude in European forests. Ecology and evolution, 6:8 2426-2438, (2016).	NA	0.237471	0.00292765
Nguyen et al 2016(FRAEXC.other fungi)	D. Nguyen, B. Castagneyrol, H. Bruelheide, F. Bussotti, V. Guyot, H. Jactel, B. Jaroszewicz, F. Valladares, J. Stenlid, and J. Boberg. Fungal disease incidence along tree diversity gradients depends on latitude in European forests. Ecology and evolution, 6:8 2426-2438, (2016).	NA	0.189506	0.110857
Nguyen et al 2016(FRAEXC.spots)	D. Nguyen, B. Castagneyrol, H. Bruelheide, F. Bussotti, V. Guyot, H. Jactel, B. Jaroszewicz, F. Valladares, J. Stenlid, and J. Boberg. Fungal disease incidence along tree diversity gradients depends on latitude in European forests. Ecology and evolution, 6:8 2426-2438, (2016).	0.473749	0.209519	0.0773325
Nguyen et al 2016(OSTCAR.other fungi)	D. Nguyen, B. Castagneyrol, H. Bruelheide, F. Bussotti, V. Guyot, H. Jactel, B. Jaroszewicz, F. Valladares, J. Stenlid, and J. Boberg. Fungal disease incidence along tree diversity gradients depends on latitude in European forests. Ecology and evolution, 6:8 2426-2438, (2016).	NA	0.172161	0.231884
Nguyen et al 2016(OSTCAR.spots)	D. Nguyen, B. Castagneyrol, H. Bruelheide, F. Bussotti, V. Guyot, H. Jactel, B. Jaroszewicz, F. Valladares, J. Stenlid, and J. Boberg. Fungal disease incidence along tree diversity gradients depends on latitude in European forests. Ecology and evolution, 6:8 2426-2438, (2016).	0.437857	-0.297329	0.0359989
Nguyen et al 2016(PICABI.rust_cast)	D. Nguyen, B. Castagneyrol, H. Bruelheide, F. Bussotti, V. Guyot, H. Jactel, B. Jaroszewicz, F. Valladares, J. Stenlid, and J. Boberg. Fungal disease incidence along tree diversity gradients depends on latitude in European forests. Ecology and evolution, 6:8 2426-2438, (2016).	NA	-0.326699	7.24194e-07
Nguyen et al 2016(PINNIG.rust_cast)	D. Nguyen, B. Castagneyrol, H. Bruelheide, F. Bussotti, V. Guyot, H. Jactel, B. Jaroszewicz, F. Valladares, J. Stenlid, and J. Boberg. Fungal disease incidence along tree diversity gradients depends on latitude in European forests. Ecology and evolution, 6:8 2426-2438, (2016).	NA	-0.161252	0.175993
Nguyen et al 2016(QUECER.other fungi)	D. Nguyen, B. Castagneyrol, H. Bruelheide, F. Bussotti, V. Guyot, H. Jactel, B. Jaroszewicz, F. Valladares, J. Stenlid, and J. Boberg. Fungal disease incidence along tree diversity gradients depends on latitude in European forests. Ecology and evolution, 6:8 2426-2438, (2016).	NA	-0.250606	0.0555652
Nguyen et al 2016(QUECER.spots)	D. Nguyen, B. Castagneyrol, H. Bruelheide, F. Bussotti, V. Guyot, H. Jactel, B. Jaroszewicz, F. Valladares, J. Stenlid, and J. Boberg. Fungal disease incidence along tree diversity gradients depends on latitude in European forests. Ecology and evolution, 6:8 2426-2438, (2016).	-0.439205	-0.00121689	0.992448
Nguyen et al 2016(QUEILE.other fungi)	D. Nguyen, B. Castagneyrol, H. Bruelheide, F. Bussotti, V. Guyot, H. Jactel, B. Jaroszewicz, F. Valladares, J. Stenlid, and J. Boberg. Fungal disease incidence along tree diversity gradients depends on latitude in European forests. Ecology and evolution, 6:8 2426-2438, (2016).	-0.23652	0.111517	0.231297
Nguyen et al 2016(QUEILE.spots)	D. Nguyen, B. Castagneyrol, H. Bruelheide, F. Bussotti, V. Guyot, H. Jactel, B. Jaroszewicz, F. Valladares, J. Stenlid, and J. Boberg. Fungal disease incidence along tree diversity gradients depends on latitude in European forests. Ecology and evolution, 6:8 2426-2438, (2016).	-0.0710418	-0.105747	0.256485
Nguyen et al 2016(QUEPET.mildew)	D. Nguyen, B. Castagneyrol, H. Bruelheide, F. Bussotti, V. Guyot, H. Jactel, B. Jaroszewicz, F. Valladares, J. Stenlid, and J. Boberg. Fungal disease incidence along tree diversity gradients depends on latitude in European forests. Ecology and evolution, 6:8 2426-2438, (2016).	-0.400604	0.0329707	0.745956
Nguyen et al 2016(QUEPET.spots)	D. Nguyen, B. Castagneyrol, H. Bruelheide, F. Bussotti, V. Guyot, H. Jactel, B. Jaroszewicz, F. Valladares, J. Stenlid, and J. Boberg. Fungal disease incidence along tree diversity gradients depends on latitude in European forests. Ecology and evolution, 6:8 2426-2438, (2016).	-1.54396	0.0430477	0.67224
Nguyen et al 2016(QUEROB.mildew)	D. Nguyen, B. Castagneyrol, H. Bruelheide, F. Bussotti, V. Guyot, H. Jactel, B. Jaroszewicz, F. Valladares, J. Stenlid, and J. Boberg. Fungal disease incidence along tree diversity gradients depends on latitude in European forests. Ecology and evolution, 6:8 2426-2438, (2016).	-0.134863	0.1857	0.105889
Orrock et al 2011	J. L. Orrock, B. F. Allan, C. A. Drost, Biogeographic and Ecological Regulation of Disease: Prevalence of Sin Nombre Virus in Island Mice Is Related to Island Area, Precipitation, and Predator Richness. American Naturalist 177, 691-697 (2011).	-0.0864838	0.7	0.0532238
Piudo et al 2011	L. Piudo, M. J. Monteverde, R. S. Walker, R. J. Douglass, Rodent Community Structure and Andes Virus Infection in Sylvan and Peridomestic Habitats in Northwestern Patagonia, Argentina. Vector-Borne and Zoonotic Diseases 11, 315-324 (2011).	0.124951	-0.0968097	0.741981
Prusinski et al 2006	M. A. Prusinski et al., Habitat structure associated with Borrelia burgdorferi prevalence in small mammals in New York State. Environmental Entomology 35, 308-319 (2006).	1.08659	-0.20757	0.517414
Rendon et al 2014 (Fig 1a)	E. Rendón-Franco, C. Muñoz-García, E. Romero-Callejas, K. Moreno-Torres, G. Suzán, Effect of host species diversity on multiparasite systems in rodent communities. Parasitology Research 113, 447-450 (2014).	0.386688	-0.485714	0.328723
Rendon et al 2014 (Fig 1b)	E. Rendón-Franco, C. Muñoz-García, E. Romero-Callejas, K. Moreno-Torres, G. Suzán, Effect of host species diversity on multiparasite systems in rodent communities. Parasitology Research 113, 447-450 (2014).	0.223128	-0.714286	0.110787
Rendon et al 2014 (Fig 1c)	E. Rendón-Franco, C. Muñoz-García, E. Romero-Callejas, K. Moreno-Torres, G. Suzán, Effect of host species diversity on multiparasite systems in rodent communities. Parasitology Research 113, 447-450 (2014).	-0.307171	-0.0857143	0.871743
Rendon et al 2014 (Fig 1d)	E. Rendón-Franco, C. Muñoz-García, E. Romero-Callejas, K. Moreno-Torres, G. Suzán, Effect of host species diversity on multiparasite systems in rodent communities. Parasitology Research 113, 447-450 (2014).	1.26034	-0.257143	0.622787
Strauss et al 2017 (2009)	A.T. Strauss, M.S. Shocket, D.J. Civitello, J.L. Hite, R.M. Penczykowski, M.A. Duffy, C.E. Cáceres, and S.R. Hall. Habitat, predators, and hosts regulate disease in Daphnia through direct and indirect pathways. Ecol Monogr 86(4):393-411, (2016).	1.14929	-0.486068	0.0408335
Strauss et al 2017 (2010)	A.T. Strauss, M.S. Shocket, D.J. Civitello, J.L. Hite, R.M. Penczykowski, M.A. Duffy, C.E. Cáceres, and S.R. Hall. Habitat, predators, and hosts regulate disease in Daphnia through direct and indirect pathways. Ecol Monogr 86(4):393-411, (2016).	1.01011	-0.392857	0.147467
Strauss et al 2017 (2014)	A.T. Strauss, M.S. Shocket, D.J. Civitello, J.L. Hite, R.M. Penczykowski, M.A. Duffy, C.E. Cáceres, and S.R. Hall. Habitat, predators, and hosts regulate disease in Daphnia through direct and indirect pathways. Ecol Monogr 86(4):393-411, (2016).	0.749385	-0.435786	0.0204458
Suzan et al 2009	G. Suzan et al., Experimental Evidence for Reduced Rodent Diversity Causing Increased Hantavirus Prevalence. Plos One 4, (2009).	-0.335475	0.103245	0.703574
Venesky et al 2013	M.D. Venesky, X. Liu, E.L. Sauer, and J.R. Rohr, Linking manipulative experiments to field data to test the dilution effect, Journal of Animal Ecology 83(3): 557-565, (2014).	NA	NA	NA
Wood et al 2017 (chag10)	C.L. Wood, A. McInturff, H.S. Young, D. Kim, and K.D. Lafferty. Human infectious disease burdens decrease with urbanization but not with biodiversity. Phil Trans B 372(1722): 20160122, (2017).	-0.59923	0.47218	0.0355424
Wood et al 2017 (chag90)	C.L. Wood, A. McInturff, H.S. Young, D. Kim, and K.D. Lafferty. Human infectious disease burdens decrease with urbanization but not with biodiversity. Phil Trans B 372(1722): 20160122, (2017).	-0.562031	0.491729	0.0276582
Wood et al 2017 (cyst10)	C.L. Wood, A. McInturff, H.S. Young, D. Kim, and K.D. Lafferty. Human infectious disease burdens decrease with urbanization but not with biodiversity. Phil Trans B 372(1722): 20160122, (2017).	-0.46937	0.438619	0.00289909
Wood et al 2017 (cyst90)	C.L. Wood, A. McInturff, H.S. Young, D. Kim, and K.D. Lafferty. Human infectious disease burdens decrease with urbanization but not with biodiversity. Phil Trans B 372(1722): 20160122, (2017).	-0.555371	0.472918	0.000304796
Wood et al 2017 (dengue10)	C.L. Wood, A. McInturff, H.S. Young, D. Kim, and K.D. Lafferty. Human infectious disease burdens decrease with urbanization but not with biodiversity. Phil Trans B 372(1722): 20160122, (2017).	-0.767348	0.125979	0.337492
Wood et al 2017 (dengue90)	C.L. Wood, A. McInturff, H.S. Young, D. Kim, and K.D. Lafferty. Human infectious disease burdens decrease with urbanization but not with biodiversity. Phil Trans B 372(1722): 20160122, (2017).	-0.369992	-0.00511253	0.969075
Wood et al 2017 (ech10)	C.L. Wood, A. McInturff, H.S. Young, D. Kim, and K.D. Lafferty. Human infectious disease burdens decrease with urbanization but not with biodiversity. Phil Trans B 372(1722): 20160122, (2017).	-0.134981	0.102558	0.589685
Wood et al 2017 (ech90)	C.L. Wood, A. McInturff, H.S. Young, D. Kim, and K.D. Lafferty. Human infectious disease burdens decrease with urbanization but not with biodiversity. Phil Trans B 372(1722): 20160122, (2017).	0.122967	-0.0122358	0.948833
Wood et al 2017 (fbtrem10)	C.L. Wood, A. McInturff, H.S. Young, D. Kim, and K.D. Lafferty. Human infectious disease burdens decrease with urbanization but not with biodiversity. Phil Trans B 372(1722): 20160122, (2017).	-1.00102	0.502718	0.0122892
Wood et al 2017 (fbtrem90)	C.L. Wood, A. McInturff, H.S. Young, D. Kim, and K.D. Lafferty. Human infectious disease burdens decrease with urbanization but not with biodiversity. Phil Trans B 372(1722): 20160122, (2017).	-0.299575	0.479217	0.0178187
Wood et al 2017 (leish10)	C.L. Wood, A. McInturff, H.S. Young, D. Kim, and K.D. Lafferty. Human infectious disease burdens decrease with urbanization but not with biodiversity. Phil Trans B 372(1722): 20160122, (2017).	-0.0632443	0.19725	0.263497
Wood et al 2017 (leish90)	C.L. Wood, A. McInturff, H.S. Young, D. Kim, and K.D. Lafferty. Human infectious disease burdens decrease with urbanization but not with biodiversity. Phil Trans B 372(1722): 20160122, (2017).	-0.0531923	0.163636	0.355111
Wood et al 2017 (lf10)	C.L. Wood, A. McInturff, H.S. Young, D. Kim, and K.D. Lafferty. Human infectious disease burdens decrease with urbanization but not with biodiversity. Phil Trans B 372(1722): 20160122, (2017).	-0.0987725	0.142857	0.525942
Wood et al 2017 (lf90)	C.L. Wood, A. McInturff, H.S. Young, D. Kim, and K.D. Lafferty. Human infectious disease burdens decrease with urbanization but not with biodiversity. Phil Trans B 372(1722): 20160122, (2017).	0.10842	0.00692308	0.973799
Wood et al 2017 (mal10)	C.L. Wood, A. McInturff, H.S. Young, D. Kim, and K.D. Lafferty. Human infectious disease burdens decrease with urbanization but not with biodiversity. Phil Trans B 372(1722): 20160122, (2017).	0	0.484912	8.62013e-05
Wood et al 2017 (mal90)	C.L. Wood, A. McInturff, H.S. Young, D. Kim, and K.D. Lafferty. Human infectious disease burdens decrease with urbanization but not with biodiversity. Phil Trans B 372(1722): 20160122, (2017).	-0.112168	0.468852	0.000157818
Wood et al 2017 (rb10)	C.L. Wood, A. McInturff, H.S. Young, D. Kim, and K.D. Lafferty. Human infectious disease burdens decrease with urbanization but not with biodiversity. Phil Trans B 372(1722): 20160122, (2017).	-1.5528	0.195832	0.133728
Wood et al 2017 (rb90)	C.L. Wood, A. McInturff, H.S. Young, D. Kim, and K.D. Lafferty. Human infectious disease burdens decrease with urbanization but not with biodiversity. Phil Trans B 372(1722): 20160122, (2017).	-0.702476	0.271353	0.0359757
Wood et al 2017 (sch10)	C.L. Wood, A. McInturff, H.S. Young, D. Kim, and K.D. Lafferty. Human infectious disease burdens decrease with urbanization but not with biodiversity. Phil Trans B 372(1722): 20160122, (2017).	0.575894	-0.534066	0.0491599
Wood et al 2017 (sch90)	C.L. Wood, A. McInturff, H.S. Young, D. Kim, and K.D. Lafferty. Human infectious disease burdens decrease with urbanization but not with biodiversity. Phil Trans B 372(1722): 20160122, (2017).	0.450018	-0.353846	0.21454
Wood et al 2017 (typh10)	C.L. Wood, A. McInturff, H.S. Young, D. Kim, and K.D. Lafferty. Human infectious disease burdens decrease with urbanization but not with biodiversity. Phil Trans B 372(1722): 20160122, (2017).	-0.873321	0.352265	0.00577461
Wood et al 2017 (typh90)	C.L. Wood, A. McInturff, H.S. Young, D. Kim, and K.D. Lafferty. Human infectious disease burdens decrease with urbanization but not with biodiversity. Phil Trans B 372(1722): 20160122, (2017).	-0.146531	0.219839	0.0914575
Xavier et al 2012 (Hemoculture)	S. C. d. C. Xavier et al., Lower Richness of Small Wild Mammal Species and Chagas Disease Risk. PLoS Negl Trop Dis 6, e1647 (2012).	0.991881	-0.225261	0.289911
Xavier et al 2012 (IFAT)	S. C. d. C. Xavier et al., Lower Richness of Small Wild Mammal Species and Chagas Disease Risk. PLoS Negl Trop Dis 6, e1647 (2012).	0.738434	-0.424457	0.0387046
Young et al 2017 (Anaplasma)	H.S. Young, et al. Interacting effects of land use and climate on rodent-borne pathogens in central Kenya. Phil Trans B 372(1722): 20160116, (2017).	-0.8076	0.209883	0.0446404
Young et al 2017 (Bartonella)	H.S. Young, et al. Interacting effects of land use and climate on rodent-borne pathogens in central Kenya. Phil Trans B 372(1722): 20160116, (2017).	-0.774374	0.277061	0.00750189
Young et al 2017 (Borrelia)	H.S. Young, et al. Interacting effects of land use and climate on rodent-borne pathogens in central Kenya. Phil Trans B 372(1722): 20160116, (2017).	-0.921501	0.404184	6.45096e-05
Young et al 2017 (Coxiella)	H.S. Young, et al. Interacting effects of land use and climate on rodent-borne pathogens in central Kenya. Phil Trans B 372(1722): 20160116, (2017).	-1.99587	0.0730882	0.488699
Young et al 2017 (Hapatozoon)	H.S. Young, et al. Interacting effects of land use and climate on rodent-borne pathogens in central Kenya. Phil Trans B 372(1722): 20160116, (2017).	-0.99249	0.459343	4.11021e-06
Young et al 2017 (Theilieria)	H.S. Young, et al. Interacting effects of land use and climate on rodent-borne pathogens in central Kenya. Phil Trans B 372(1722): 20160116, (2017).	-0.376003	0.0950218	0.36759
Zimmerman et al 2017 (metacercariae)	M.R. Zimmermann, K.E. Luth, and G.W. Esch, Snail species diversity impacts the infection patterns of Echinostoma spp.: Examples from field collected data. Acta parasitologica 62(3):493-501, (2017).	NA	NA	NA
Zimmerman et al 2017 (miracidia)	M.R. Zimmermann, K.E. Luth, and G.W. Esch, Snail species diversity impacts the infection patterns of Echinostoma spp.: Examples from field collected data. Acta parasitologica 62(3):493-501, (2017).	NA	NA	NA

## Sheet: Figure 3 Data
Study	Manuscript	Spatial extent (order of magnitude in km2)	Diversity metric	Disease metric	Human	Macroparasite	Route	Manipulative	Spearman Rho
Clay et al 2009	C. A. Clay, E. M. Lehmer, S. S. Jeor, M. D. Dearing, Sin Nombre Virus and Rodent Species Diversity: A Test of the Dilution and Amplification Hypotheses. Plos One 4, (2009).	100	Simpson	Prevalence	Yes	No	Direct	No	-0.241887
Derne et al 2011	B. T. Derne, E. J. Fearnley, C. L. Lau, S. Paynter, P. Weinstein, Biodiversity and leptospirosis risk: A case of pathogen regulation? Medical Hypotheses 77, 339-344 (2011).	1000000	Richness	Incidence	Yes	No	Direct	No	-0.705263
Dizney and Ruedas 2009	L. J. Dizney, L. A. Ruedas, Increased Host Species Diversity and Decreased Prevalence of Sin Nombre Virus. Emerging Infectious Diseases 15, 1012-1018 (2009).	100	Simpson	Prevalence	Yes	No	Direct	No	-0.974679
Ecke et al 2017	F. Ecke, D.G. Angeler, M. Magnusson, H. Khalil, and B. Hörnfeldt. Dampening of population cycles in voles affects small mammal community structure, decreases diversity, and increases prevalence of a zoonotic disease. Ecology and evolution 7(14):5331-5342, (2017).	1000	Shannon	Incidence	Yes	No	Direct	No	-0.7
Ezenwa et al 2006 Human WNV (Fig 3) 2002	V. O. Ezenwa, M. S. Godsey, R. J. King, S. C. Guptill, Avian diversity and West Nile virus: testing associations between biodiversity and infectious disease risk. Proceedings of the Royal Society B-Biological Sciences 273, 109-117 (2006).	1000	Richness	Incidence	Yes	No	Complex	No	-0.556296
Ezenwa et al 2006 Human WNV (Fig 3) 2003	V. O. Ezenwa, M. S. Godsey, R. J. King, S. C. Guptill, Avian diversity and West Nile virus: testing associations between biodiversity and infectious disease risk. Proceedings of the Royal Society B-Biological Sciences 273, 109-117 (2006).	1000	Richness	Incidence	Yes	No	Complex	No	-0.519385
Foley et al 2009 (mammal richness)	J. E. Foley, N. C. Nieto, P. Foley, Emergence of Tick-Borne Granulocytic Anaplasmosis Associated with Habitat Type and Forest Change in Northern California. American Journal of Tropical Medicine and Hygiene 81, 1132-1140 (2009).	1000	Richness	Prevalence	Yes	No	Direct	No	0.138688
Foley et al 2009 (mammal Simpson's)	J. E. Foley, N. C. Nieto, P. Foley, Emergence of Tick-Borne Granulocytic Anaplasmosis Associated with Habitat Type and Forest Change in Northern California. American Journal of Tropical Medicine and Hygiene 81, 1132-1140 (2009).	1000	Simpson	Prevalence	Yes	No	Direct	No	0.126381
Foley et al 2014	J. Foley, J. Piovia-Scott. "Vector biodiversity did not associate with tick-borne pathogen prevalence in small mammal communities in northern and central California." Ticks and tick-borne diseases 5(3):299-304, (2014).	1000	Richness	Prevalence	Yes	No	Complex	No	0.644708
Frank et al 2016 (AG)	H.K. Frank , C.D. Mendenhall, S.D. Judson, G.C. Daily, and E.A. Hadly. Anthropogenic impacts on Costa Rican bat parasitism are sex specific. Ecology and evolution 6(14):4898-4909, (2016).	10	Richness	Load	No	No	Direct	No	0.0885745
Frank et al 2016 (AJ)	H.K. Frank , C.D. Mendenhall, S.D. Judson, G.C. Daily, and E.A. Hadly. Anthropogenic impacts on Costa Rican bat parasitism are sex specific. Ecology and evolution 6(14):4898-4909, (2016).	10	Richness	Load	No	No	Direct	No	-0.0777502
Frank et al 2016 (AL)	H.K. Frank , C.D. Mendenhall, S.D. Judson, G.C. Daily, and E.A. Hadly. Anthropogenic impacts on Costa Rican bat parasitism are sex specific. Ecology and evolution 6(14):4898-4909, (2016).	10	Richness	Load	No	No	Direct	No	0.0363817
Frank et al 2016 (APW)	H.K. Frank , C.D. Mendenhall, S.D. Judson, G.C. Daily, and E.A. Hadly. Anthropogenic impacts on Costa Rican bat parasitism are sex specific. Ecology and evolution 6(14):4898-4909, (2016).	10	Richness	Load	No	No	Direct	No	0.148735
Frank et al 2016 (CC)	H.K. Frank , C.D. Mendenhall, S.D. Judson, G.C. Daily, and E.A. Hadly. Anthropogenic impacts on Costa Rican bat parasitism are sex specific. Ecology and evolution 6(14):4898-4909, (2016).	10	Richness	Load	No	No	Direct	No	0.00939022
Frank et al 2016 (CP)	H.K. Frank , C.D. Mendenhall, S.D. Judson, G.C. Daily, and E.A. Hadly. Anthropogenic impacts on Costa Rican bat parasitism are sex specific. Ecology and evolution 6(14):4898-4909, (2016).	10	Richness	Load	No	No	Direct	No	-0.0599124
Frank et al 2016 (CS)	H.K. Frank , C.D. Mendenhall, S.D. Judson, G.C. Daily, and E.A. Hadly. Anthropogenic impacts on Costa Rican bat parasitism are sex specific. Ecology and evolution 6(14):4898-4909, (2016).	10	Richness	Load	No	No	Direct	No	0.0245193
Frank et al 2016 (DR)	H.K. Frank , C.D. Mendenhall, S.D. Judson, G.C. Daily, and E.A. Hadly. Anthropogenic impacts on Costa Rican bat parasitism are sex specific. Ecology and evolution 6(14):4898-4909, (2016).	10	Richness	Load	No	No	Direct	No	0.567012
Frank et al 2016 (GC)	H.K. Frank , C.D. Mendenhall, S.D. Judson, G.C. Daily, and E.A. Hadly. Anthropogenic impacts on Costa Rican bat parasitism are sex specific. Ecology and evolution 6(14):4898-4909, (2016).	10	Richness	Load	No	No	Direct	No	-0.0103301
Frank et al 2016 (GS)	H.K. Frank , C.D. Mendenhall, S.D. Judson, G.C. Daily, and E.A. Hadly. Anthropogenic impacts on Costa Rican bat parasitism are sex specific. Ecology and evolution 6(14):4898-4909, (2016).	10	Richness	Load	No	No	Direct	No	-0.0276027
Frank et al 2016 (HU)	H.K. Frank , C.D. Mendenhall, S.D. Judson, G.C. Daily, and E.A. Hadly. Anthropogenic impacts on Costa Rican bat parasitism are sex specific. Ecology and evolution 6(14):4898-4909, (2016).	10	Richness	Load	No	No	Direct	No	-0.580674
Frank et al 2016 (LR)	H.K. Frank , C.D. Mendenhall, S.D. Judson, G.C. Daily, and E.A. Hadly. Anthropogenic impacts on Costa Rican bat parasitism are sex specific. Ecology and evolution 6(14):4898-4909, (2016).	10	Richness	Load	No	No	Direct	No	-0.13035
Frank et al 2016 (MI1)	H.K. Frank , C.D. Mendenhall, S.D. Judson, G.C. Daily, and E.A. Hadly. Anthropogenic impacts on Costa Rican bat parasitism are sex specific. Ecology and evolution 6(14):4898-4909, (2016).	10	Richness	Load	No	No	Direct	No	NA
Frank et al 2016 (MK)	H.K. Frank , C.D. Mendenhall, S.D. Judson, G.C. Daily, and E.A. Hadly. Anthropogenic impacts on Costa Rican bat parasitism are sex specific. Ecology and evolution 6(14):4898-4909, (2016).	10	Richness	Load	No	No	Direct	No	0.2148
Frank et al 2016 (PD)	H.K. Frank , C.D. Mendenhall, S.D. Judson, G.C. Daily, and E.A. Hadly. Anthropogenic impacts on Costa Rican bat parasitism are sex specific. Ecology and evolution 6(14):4898-4909, (2016).	10	Richness	Load	No	No	Direct	No	NA
Frank et al 2016 (PP)	H.K. Frank , C.D. Mendenhall, S.D. Judson, G.C. Daily, and E.A. Hadly. Anthropogenic impacts on Costa Rican bat parasitism are sex specific. Ecology and evolution 6(14):4898-4909, (2016).	10	Richness	Load	No	No	Direct	No	NA
Frank et al 2016 (PV)	H.K. Frank , C.D. Mendenhall, S.D. Judson, G.C. Daily, and E.A. Hadly. Anthropogenic impacts on Costa Rican bat parasitism are sex specific. Ecology and evolution 6(14):4898-4909, (2016).	10	Richness	Load	No	No	Direct	No	-0.164092
Frank et al 2016 (SLi)	H.K. Frank , C.D. Mendenhall, S.D. Judson, G.C. Daily, and E.A. Hadly. Anthropogenic impacts on Costa Rican bat parasitism are sex specific. Ecology and evolution 6(14):4898-4909, (2016).	10	Richness	Load	No	No	Direct	No	-0.0177954
Frank et al 2016 (UB)	H.K. Frank , C.D. Mendenhall, S.D. Judson, G.C. Daily, and E.A. Hadly. Anthropogenic impacts on Costa Rican bat parasitism are sex specific. Ecology and evolution 6(14):4898-4909, (2016).	10	Richness	Load	No	No	Direct	No	0.200189
Frank et al 2016 (VT)	H.K. Frank , C.D. Mendenhall, S.D. Judson, G.C. Daily, and E.A. Hadly. Anthropogenic impacts on Costa Rican bat parasitism are sex specific. Ecology and evolution 6(14):4898-4909, (2016).	10	Richness	Load	No	No	Direct	No	-0.160922
Han et al 2015 (A)	B.A. Han, J.L. Kerby, C.L. Searle, A. Storfer, and A.R. Blaustein. Host species composition influences infection severity among amphibians in the absence of spillover transmission. Ecology and evolution 5(7):1432-1439, (2015).	0.1	Richness	Load	No	No	Direct	Yes	NA
Han et al 2015 (P)	B.A. Han, J.L. Kerby, C.L. Searle, A. Storfer, and A.R. Blaustein. Host species composition influences infection severity among amphibians in the absence of spillover transmission. Ecology and evolution 5(7):1432-1439, (2015).	0.1	Richness	Load	No	No	Direct	Yes	NA
Han et al 2015 (R)	B.A. Han, J.L. Kerby, C.L. Searle, A. Storfer, and A.R. Blaustein. Host species composition influences infection severity among amphibians in the absence of spillover transmission. Ecology and evolution 5(7):1432-1439, (2015).	0.1	Richness	Load	No	No	Direct	Yes	NA
Hantsch et al 2013 E alphitoides load (Fig 2a)	L. Hantsch, U. Braun, M. Scherer-Lorenzen, H. Bruelheide, Species richness and species identity effects on occurrence of foliar fungal pathogens in a tree diversity experiment. Ecosphere 4, (2013).	10	Shannon	Load	No	No	Direct	Yes	-0.310241
Hantsch et al 2013 E hypophylla on Quercus load (Fig 2a)	L. Hantsch, U. Braun, M. Scherer-Lorenzen, H. Bruelheide, Species richness and species identity effects on occurrence of foliar fungal pathogens in a tree diversity experiment. Ecosphere 4, (2013).	10	Shannon	Load	No	No	Direct	Yes	-0.422356
Hantsch et al 2013 P orbiculata on Fagus load (Fig 2b)	L. Hantsch, U. Braun, M. Scherer-Lorenzen, H. Bruelheide, Species richness and species identity effects on occurrence of foliar fungal pathogens in a tree diversity experiment. Ecosphere 4, (2013).	10	Shannon	Load	No	No	Direct	Yes	-0.207228
Hantsch et al 2014 (Qp.2010)	L. Hantsch, S. Bien, S. Radatz, U. Braun, H. Auge, and H. Bruelheide. Tree diversity and the role of non‐host neighbour tree species in reducing fungal pathogen infestation. J Ecol 102(6):1673-1687, (2014).	0.1	Shannon	Load	No	No	Direct	Yes	-0.127969
Hantsch et al 2014 (Qp.2011)	L. Hantsch, S. Bien, S. Radatz, U. Braun, H. Auge, and H. Bruelheide. Tree diversity and the role of non‐host neighbour tree species in reducing fungal pathogen infestation. J Ecol 102(6):1673-1687, (2014).	0.1	Shannon	Load	No	No	Direct	Yes	-0.254084
Hantsch et al 2014 (Qp.2012)	L. Hantsch, S. Bien, S. Radatz, U. Braun, H. Auge, and H. Bruelheide. Tree diversity and the role of non‐host neighbour tree species in reducing fungal pathogen infestation. J Ecol 102(6):1673-1687, (2014).	0.1	Shannon	Load	No	No	Direct	Yes	-0.120643
Hantsch et al 2014 (Tc.2010)	L. Hantsch, S. Bien, S. Radatz, U. Braun, H. Auge, and H. Bruelheide. Tree diversity and the role of non‐host neighbour tree species in reducing fungal pathogen infestation. J Ecol 102(6):1673-1687, (2014).	0.1	Shannon	Load	No	No	Direct	Yes	-0.217992
Hantsch et al 2014 (Tc.2011)	L. Hantsch, S. Bien, S. Radatz, U. Braun, H. Auge, and H. Bruelheide. Tree diversity and the role of non‐host neighbour tree species in reducing fungal pathogen infestation. J Ecol 102(6):1673-1687, (2014).	0.1	Shannon	Load	No	No	Direct	Yes	-0.160859
Hantsch et al 2014 (Tc.2012)	L. Hantsch, S. Bien, S. Radatz, U. Braun, H. Auge, and H. Bruelheide. Tree diversity and the role of non‐host neighbour tree species in reducing fungal pathogen infestation. J Ecol 102(6):1673-1687, (2014).	0.1	Shannon	Load	No	No	Direct	Yes	-0.273655
Hydeman et al 2017	M.E. Hydeman, A.V. Longo, G. Velo‐Antón, D. Rodriguez, K.R. Zamudio, and R.C. Bell. Prevalence and genetic diversity of Batrachochytrium dendrobatidis in Central African island and continental amphibian communities. Ecology and evolution 7(19):7729-7738, (2017).	1000	Richness	Prevalence	No	No	Direct	No	0.608043
Kedem et al 2014 (BART2)	H. Kedem, C. Cohen, I. Messika, M. Einav, S. Pilosof, and H. Hawlena. Multiple effects of host‐species diversity on coexisting host‐specific and host‐opportunistic microbes. Ecology 95(5):1173-1183, (2014).	1	Richness	Prevalence	Yes	No	Complex	No	NA
Kedem et al 2014 (MH)	H. Kedem, C. Cohen, I. Messika, M. Einav, S. Pilosof, and H. Hawlena. Multiple effects of host‐species diversity on coexisting host‐specific and host‐opportunistic microbes. Ecology 95(5):1173-1183, (2014).	1	Richness	Prevalence	No	No	Direct	No	NA
Kilonzo et al 2013 (Cryptosporidium)	C. Kilonzo et al., Fecal Shedding of Zoonotic Food-Borne Pathogens by Wild Rodents in a Major Agricultural Region of the Central California Coast. Applied and Environmental Microbiology 79, 6337-6344 (2013).	1000	Shannon	Prevalence	Yes	No	Direct	No	-0.244755
Kilonzo et al 2013 (E. coli)	C. Kilonzo et al., Fecal Shedding of Zoonotic Food-Borne Pathogens by Wild Rodents in a Major Agricultural Region of the Central California Coast. Applied and Environmental Microbiology 79, 6337-6344 (2013).	1000	Shannon	Prevalence	Yes	No	Direct	No	-0.308607
Kilonzo et al 2013 (Giardia)	C. Kilonzo et al., Fecal Shedding of Zoonotic Food-Borne Pathogens by Wild Rodents in a Major Agricultural Region of the Central California Coast. Applied and Environmental Microbiology 79, 6337-6344 (2013).	1000	Shannon	Prevalence	Yes	No	Direct	No	0.0629371
Kilonzo et al 2013 (Salmonella)	C. Kilonzo et al., Fecal Shedding of Zoonotic Food-Borne Pathogens by Wild Rodents in a Major Agricultural Region of the Central California Coast. Applied and Environmental Microbiology 79, 6337-6344 (2013).	1000	Shannon	Prevalence	Yes	No	Direct	No	-0.697802
Knops et al 2002 Lespedeza	J. M. H. Knops et al., Effects of plant species richness on invasion dynamics, disease outbreaks, insect abundances and diversity. Ecology Letters 2, 286-293 (1999).	0.1	Richness	Load	No	No	Direct	Yes	-0.9
Knops et al 2002 Liatris	J. M. H. Knops et al., Effects of plant species richness on invasion dynamics, disease outbreaks, insect abundances and diversity. Ecology Letters 2, 286-293 (1999).	0.1	Richness	Load	No	No	Direct	Yes	-0.8
Knops et al 2002 Monarda	J. M. H. Knops et al., Effects of plant species richness on invasion dynamics, disease outbreaks, insect abundances and diversity. Ecology Letters 2, 286-293 (1999).	0.1	Richness	Load	No	No	Direct	Yes	-0.5
Knops et al 2002 Schizochyrium	J. M. H. Knops et al., Effects of plant species richness on invasion dynamics, disease outbreaks, insect abundances and diversity. Ecology Letters 2, 286-293 (1999).	0.1	Richness	Load	No	No	Direct	Yes	-1
LaCroix et al 2014	C. Lacroix et al., Non-random biodiversity loss underlies predictable increases in viral disease prevalence. Journal of the Royal Society Interface 11, (2014).	1000	Richness	Prevalence	No	No	Complex	No	-0.429991
Lagrue et al 2015 (Apatemon)	C. Lagrue, R. Poulin. Local diversity reduces infection risk across multiple freshwater host‐parasite associations. Freshwater biology 60(11), 2445-2454, (2015).	100	Simpson	Prevalence	No	Yes	Complex	No	-0.0562441
Lagrue et al 2015 (Coitocaecum)	C. Lagrue, R. Poulin. Local diversity reduces infection risk across multiple freshwater host‐parasite associations. Freshwater biology 60(11), 2445-2454, (2015).	100	Simpson	Prevalence	No	Yes	Complex	No	-0.05
Lagrue et al 2015 (Maritrema)	C. Lagrue, R. Poulin. Local diversity reduces infection risk across multiple freshwater host‐parasite associations. Freshwater biology 60(11), 2445-2454, (2015).	100	Simpson	Prevalence	No	Yes	Complex	No	-0.547619
Lagrue et al 2015 (Microphalloidea)	C. Lagrue, R. Poulin. Local diversity reduces infection risk across multiple freshwater host‐parasite associations. Freshwater biology 60(11), 2445-2454, (2015).	100	Simpson	Prevalence	No	Yes	Complex	No	-0.8
Lagrue et al 2015 (Microphallus)	C. Lagrue, R. Poulin. Local diversity reduces infection risk across multiple freshwater host‐parasite associations. Freshwater biology 60(11), 2445-2454, (2015).	100	Simpson	Prevalence	No	Yes	Complex	No	-0.2
Lagrue et al 2015 (Pronocephalid I)	C. Lagrue, R. Poulin. Local diversity reduces infection risk across multiple freshwater host‐parasite associations. Freshwater biology 60(11), 2445-2454, (2015).	100	Simpson	Prevalence	No	Yes	Complex	No	-0.8
Lagrue et al 2015 (Pronocephalid IV)	C. Lagrue, R. Poulin. Local diversity reduces infection risk across multiple freshwater host‐parasite associations. Freshwater biology 60(11), 2445-2454, (2015).	100	Simpson	Prevalence	No	Yes	Complex	No	NA
Lagrue et al 2015 (Stegodexamene)	C. Lagrue, R. Poulin. Local diversity reduces infection risk across multiple freshwater host‐parasite associations. Freshwater biology 60(11), 2445-2454, (2015).	100	Simpson	Prevalence	No	Yes	Complex	No	-0.129099
Lagrue et al 2015 (Telogaster)	C. Lagrue, R. Poulin. Local diversity reduces infection risk across multiple freshwater host‐parasite associations. Freshwater biology 60(11), 2445-2454, (2015).	100	Simpson	Prevalence	No	Yes	Complex	No	-0.597498
Lagrue et al 2015 (Tylodelphys)	C. Lagrue, R. Poulin. Local diversity reduces infection risk across multiple freshwater host‐parasite associations. Freshwater biology 60(11), 2445-2454, (2015).	100	Simpson	Prevalence	No	Yes	Complex	No	-0.447214
Lagrue et al 2015 (Unidentified)	C. Lagrue, R. Poulin. Local diversity reduces infection risk across multiple freshwater host‐parasite associations. Freshwater biology 60(11), 2445-2454, (2015).	100	Richness	Prevalence	No	Yes	Complex	No	-0.346154
Levine et al 2017	R.S. Levine, D.L. Hedeen, M.W. Hedeen, G.L. Hamer, D.G. Mead, and U.D. Kitron. Avian species diversity and transmission of West Nile virus in Atlanta, Georgia. Parasites & vectors 10(1):62, (2017).	10	Shannon	Prevalence	Yes	No	Complex	No	0.203596
Liu et al 2016 (AP.blight)	X.Liu, S. Lyu, S. Zhou, and C.J. Bradshaw, Warming and fertilization alter the dilution effect of host diversity on disease severity. Ecology, 97(7), pp.1680-1689, (2016).	1	Richness	Load	No	No	Direct	Yes	-0.570259
Liu et al 2016 (AP.bspot)	X.Liu, S. Lyu, S. Zhou, and C.J. Bradshaw, Warming and fertilization alter the dilution effect of host diversity on disease severity. Ecology, 97(7), pp.1680-1689, (2016).	1	Richness	Load	No	No	Direct	Yes	-0.35688
Liu et al 2016 (AP.lspot)	X.Liu, S. Lyu, S. Zhou, and C.J. Bradshaw, Warming and fertilization alter the dilution effect of host diversity on disease severity. Ecology, 97(7), pp.1680-1689, (2016).	1	Richness	Load	No	No	Direct	Yes	-0.578405
Liu et al 2016 (AP.mildew)	X.Liu, S. Lyu, S. Zhou, and C.J. Bradshaw, Warming and fertilization alter the dilution effect of host diversity on disease severity. Ecology, 97(7), pp.1680-1689, (2016).	1	Richness	Load	No	No	Direct	Yes	-0.193868
Liu et al 2016 (AR.blight)	X.Liu, S. Lyu, S. Zhou, and C.J. Bradshaw, Warming and fertilization alter the dilution effect of host diversity on disease severity. Ecology, 97(7), pp.1680-1689, (2016).	1	Richness	Load	No	No	Direct	Yes	-0.359238
Liu et al 2016 (AR.bspot)	X.Liu, S. Lyu, S. Zhou, and C.J. Bradshaw, Warming and fertilization alter the dilution effect of host diversity on disease severity. Ecology, 97(7), pp.1680-1689, (2016).	1	Richness	Load	No	No	Direct	Yes	-0.462105
Liu et al 2016 (AR.lspot)	X.Liu, S. Lyu, S. Zhou, and C.J. Bradshaw, Warming and fertilization alter the dilution effect of host diversity on disease severity. Ecology, 97(7), pp.1680-1689, (2016).	1	Richness	Load	No	No	Direct	Yes	-0.416002
Liu et al 2016 (AT.blight)	X.Liu, S. Lyu, S. Zhou, and C.J. Bradshaw, Warming and fertilization alter the dilution effect of host diversity on disease severity. Ecology, 97(7), pp.1680-1689, (2016).	1	Richness	Load	No	No	Direct	Yes	-0.46639
Liu et al 2016 (AT.bspot)	X.Liu, S. Lyu, S. Zhou, and C.J. Bradshaw, Warming and fertilization alter the dilution effect of host diversity on disease severity. Ecology, 97(7), pp.1680-1689, (2016).	1	Richness	Load	No	No	Direct	Yes	-0.271251
Liu et al 2016 (AT.lspot)	X.Liu, S. Lyu, S. Zhou, and C.J. Bradshaw, Warming and fertilization alter the dilution effect of host diversity on disease severity. Ecology, 97(7), pp.1680-1689, (2016).	1	Richness	Load	No	No	Direct	Yes	-0.650049
Liu et al 2016 (EN.rusts)	X.Liu, S. Lyu, S. Zhou, and C.J. Bradshaw, Warming and fertilization alter the dilution effect of host diversity on disease severity. Ecology, 97(7), pp.1680-1689, (2016).	1	Richness	Load	No	No	Direct	Yes	-0.413465
Liu et al 2016 (EN.smuts)	X.Liu, S. Lyu, S. Zhou, and C.J. Bradshaw, Warming and fertilization alter the dilution effect of host diversity on disease severity. Ecology, 97(7), pp.1680-1689, (2016).	1	Richness	Load	No	No	Direct	Yes	-0.634948
Liu et al 2016 (EN.spot)	X.Liu, S. Lyu, S. Zhou, and C.J. Bradshaw, Warming and fertilization alter the dilution effect of host diversity on disease severity. Ecology, 97(7), pp.1680-1689, (2016).	1	Richness	Load	No	No	Direct	Yes	0.0127212
Liu et al 2016 (FS.blight)	X.Liu, S. Lyu, S. Zhou, and C.J. Bradshaw, Warming and fertilization alter the dilution effect of host diversity on disease severity. Ecology, 97(7), pp.1680-1689, (2016).	1	Richness	Load	No	No	Direct	Yes	-0.384227
Liu et al 2016 (FS.lspot)	X.Liu, S. Lyu, S. Zhou, and C.J. Bradshaw, Warming and fertilization alter the dilution effect of host diversity on disease severity. Ecology, 97(7), pp.1680-1689, (2016).	1	Richness	Load	No	No	Direct	Yes	-0.623266
Liu et al 2016 (FS.mildew)	X.Liu, S. Lyu, S. Zhou, and C.J. Bradshaw, Warming and fertilization alter the dilution effect of host diversity on disease severity. Ecology, 97(7), pp.1680-1689, (2016).	1	Richness	Load	No	No	Direct	Yes	-0.254064
Liu et al 2016 (FS.rusts)	X.Liu, S. Lyu, S. Zhou, and C.J. Bradshaw, Warming and fertilization alter the dilution effect of host diversity on disease severity. Ecology, 97(7), pp.1680-1689, (2016).	1	Richness	Load	No	No	Direct	Yes	-0.212627
Liu et al 2016 (KH.blight)	X.Liu, S. Lyu, S. Zhou, and C.J. Bradshaw, Warming and fertilization alter the dilution effect of host diversity on disease severity. Ecology, 97(7), pp.1680-1689, (2016).	1	Richness	Load	No	No	Direct	Yes	-0.628692
Liu et al 2016 (KH.mildew)	X.Liu, S. Lyu, S. Zhou, and C.J. Bradshaw, Warming and fertilization alter the dilution effect of host diversity on disease severity. Ecology, 97(7), pp.1680-1689, (2016).	1	Richness	Load	No	No	Direct	Yes	-0.436443
Liu et al 2016 (KH.rust)	X.Liu, S. Lyu, S. Zhou, and C.J. Bradshaw, Warming and fertilization alter the dilution effect of host diversity on disease severity. Ecology, 97(7), pp.1680-1689, (2016).	1	Richness	Load	No	No	Direct	Yes	-0.250027
Liu et al 2016 (KH.spots)	X.Liu, S. Lyu, S. Zhou, and C.J. Bradshaw, Warming and fertilization alter the dilution effect of host diversity on disease severity. Ecology, 97(7), pp.1680-1689, (2016).	1	Richness	Load	No	No	Direct	Yes	-0.483334
Liu et al 2016 (KL.blight)	X.Liu, S. Lyu, S. Zhou, and C.J. Bradshaw, Warming and fertilization alter the dilution effect of host diversity on disease severity. Ecology, 97(7), pp.1680-1689, (2016).	1	Richness	Load	No	No	Direct	Yes	-0.586044
Liu et al 2016 (KL.bspot)	X.Liu, S. Lyu, S. Zhou, and C.J. Bradshaw, Warming and fertilization alter the dilution effect of host diversity on disease severity. Ecology, 97(7), pp.1680-1689, (2016).	1	Richness	Load	No	No	Direct	Yes	-0.358548
Liu et al 2016 (KL.lspot)	X.Liu, S. Lyu, S. Zhou, and C.J. Bradshaw, Warming and fertilization alter the dilution effect of host diversity on disease severity. Ecology, 97(7), pp.1680-1689, (2016).	1	Richness	Load	No	No	Direct	Yes	-0.0301098
Liu et al 2016 (KL.rusts)	X.Liu, S. Lyu, S. Zhou, and C.J. Bradshaw, Warming and fertilization alter the dilution effect of host diversity on disease severity. Ecology, 97(7), pp.1680-1689, (2016).	1	Richness	Load	No	No	Direct	Yes	-0.419667
Liu et al 2016 (PP.bspot)	X.Liu, S. Lyu, S. Zhou, and C.J. Bradshaw, Warming and fertilization alter the dilution effect of host diversity on disease severity. Ecology, 97(7), pp.1680-1689, (2016).	1	Richness	Load	No	No	Direct	Yes	-0.457925
Liu et al 2016 (PP.lspot)	X.Liu, S. Lyu, S. Zhou, and C.J. Bradshaw, Warming and fertilization alter the dilution effect of host diversity on disease severity. Ecology, 97(7), pp.1680-1689, (2016).	1	Richness	Load	No	No	Direct	Yes	-0.260746
Liu et al 2016 (PP.mildew)	X.Liu, S. Lyu, S. Zhou, and C.J. Bradshaw, Warming and fertilization alter the dilution effect of host diversity on disease severity. Ecology, 97(7), pp.1680-1689, (2016).	1	Richness	Load	No	No	Direct	Yes	-0.489025
Liu et al 2016 (PP.rusts)	X.Liu, S. Lyu, S. Zhou, and C.J. Bradshaw, Warming and fertilization alter the dilution effect of host diversity on disease severity. Ecology, 97(7), pp.1680-1689, (2016).	1	Richness	Load	No	No	Direct	Yes	-0.00773836
Liu et al 2016 (SN.bspot)	X.Liu, S. Lyu, S. Zhou, and C.J. Bradshaw, Warming and fertilization alter the dilution effect of host diversity on disease severity. Ecology, 97(7), pp.1680-1689, (2016).	1	Richness	Load	No	No	Direct	Yes	-0.571931
Liu et al 2016 (SN.dmildew)	X.Liu, S. Lyu, S. Zhou, and C.J. Bradshaw, Warming and fertilization alter the dilution effect of host diversity on disease severity. Ecology, 97(7), pp.1680-1689, (2016).	1	Richness	Load	No	No	Direct	Yes	-0.498026
Liu et al 2016 (SN.lspot)	X.Liu, S. Lyu, S. Zhou, and C.J. Bradshaw, Warming and fertilization alter the dilution effect of host diversity on disease severity. Ecology, 97(7), pp.1680-1689, (2016).	1	Richness	Load	No	No	Direct	Yes	-0.579657
Liu et al 2016 (SS.bspot)	X.Liu, S. Lyu, S. Zhou, and C.J. Bradshaw, Warming and fertilization alter the dilution effect of host diversity on disease severity. Ecology, 97(7), pp.1680-1689, (2016).	1	Richness	Load	No	No	Direct	Yes	-0.663389
Liu et al 2016 (SS.lspot)	X.Liu, S. Lyu, S. Zhou, and C.J. Bradshaw, Warming and fertilization alter the dilution effect of host diversity on disease severity. Ecology, 97(7), pp.1680-1689, (2016).	1	Richness	Load	No	No	Direct	Yes	-0.478834
Liu et al 2016 (SS.rusts)	X.Liu, S. Lyu, S. Zhou, and C.J. Bradshaw, Warming and fertilization alter the dilution effect of host diversity on disease severity. Ecology, 97(7), pp.1680-1689, (2016).	1	Richness	Load	No	No	Direct	Yes	-0.606629
Liu et al 2016 (TL.bspot)	X.Liu, S. Lyu, S. Zhou, and C.J. Bradshaw, Warming and fertilization alter the dilution effect of host diversity on disease severity. Ecology, 97(7), pp.1680-1689, (2016).	1	Richness	Load	No	No	Direct	Yes	-0.479615
Liu et al 2016 (TL.lspot)	X.Liu, S. Lyu, S. Zhou, and C.J. Bradshaw, Warming and fertilization alter the dilution effect of host diversity on disease severity. Ecology, 97(7), pp.1680-1689, (2016).	1	Richness	Load	No	No	Direct	Yes	-0.41974
Liu et al 2016 (TL.rusts)	X.Liu, S. Lyu, S. Zhou, and C.J. Bradshaw, Warming and fertilization alter the dilution effect of host diversity on disease severity. Ecology, 97(7), pp.1680-1689, (2016).	1	Richness	Load	No	No	Direct	Yes	-0.458699
Liu et al 2017	X. Liu, S. Lyu, D. Sun, C.J. Bradshaw, and S. Zhou. Species decline under nitrogen fertilization increases community-level competence of fungal diseases. Proc B, 284(1847): 20162621, (2017).	1	Richness	Load	No	No	Direct	No	-0.509736
Liu et al 2018 (random)	X.Liu, S. Lyu, S. Zhou, and C.J. Bradshaw, Warming and fertilization alter the dilution effect of host diversity on disease severity. Ecology, 97(7), pp.1680-1689, (2016).	1	Richness	Load	No	No	Direct	Yes	-0.196928
Liu et al 2018 (realistic)	X.Liu, S. Lyu, S. Zhou, and C.J. Bradshaw, Warming and fertilization alter the dilution effect of host diversity on disease severity. Ecology, 97(7), pp.1680-1689, (2016).	1	Richness	Load	No	No	Direct	Yes	-0.630488
McLeish et al 2017	M. McLeish, S. Sacristán, A. Fraile, and F. García-Arenal. Scale dependencies and generalism in host use shape virus prevalence. ProcB284:1869, 20172066, (2017).	10	Richness	Prevalence	No	No	Complex	No	0.818182
Milholland et al 2017	M.T. Milholland, et al. Species identity supersedes the dilution effect concerning hantavirus prevalence at sites across Texas and Mexico. ILAR journal 58(3):401-412, (2017).	10000	Richness	Prevalence	Yes	No	Direct	No	0.476988
Mills 2005	J. N. Mills, Regulation of Rodent-Borne viruses in the natural host: implications for human disease. Archives of Virology, 45-57 (2005).	10000	Simpson	Prevalence	Yes	No	Direct	No	-0.951515
Mitchell et al 2002	C. E. Mitchell, D. Tilman, J. V. Groth, Effects of grassland plant species diversity, abundance, and composition on foliar fungal disease. Ecology 83, 1713-1726 (2002).	0.1	Richness	Load	No	No	Direct	Yes	-0.305125
Mitchell et al 2002(96B1 Andropogon fungal leaf spot)	C. E. Mitchell, D. Tilman, J. V. Groth, Effects of grassland plant species diversity, abundance, and composition on foliar fungal disease. Ecology 83, 1713-1726 (2002).	0.1	Richness	Load	No	No	Direct	Yes	-0.252505
Mitchell et al 2002(96B1 Asclepias fungal leaf spot)	C. E. Mitchell, D. Tilman, J. V. Groth, Effects of grassland plant species diversity, abundance, and composition on foliar fungal disease. Ecology 83, 1713-1726 (2002).	0.1	Richness	Load	No	No	Direct	Yes	0.124509
Mitchell et al 2002(96B1 Aster fungal leaf spot)	C. E. Mitchell, D. Tilman, J. V. Groth, Effects of grassland plant species diversity, abundance, and composition on foliar fungal disease. Ecology 83, 1713-1726 (2002).	0.1	Richness	Load	No	No	Direct	Yes	-0.518604
Mitchell et al 2002(96B1 Euphorbia Panicum rust on Euphorbia )	C. E. Mitchell, D. Tilman, J. V. Groth, Effects of grassland plant species diversity, abundance, and composition on foliar fungal disease. Ecology 83, 1713-1726 (2002).	0.1	Richness	Load	No	No	Direct	Yes	-0.307612
Mitchell et al 2002(96B1 Lespedeza rust aecia )	C. E. Mitchell, D. Tilman, J. V. Groth, Effects of grassland plant species diversity, abundance, and composition on foliar fungal disease. Ecology 83, 1713-1726 (2002).	0.1	Richness	Load	No	No	Direct	Yes	-0.375888
Mitchell et al 2002(96B1 Liatris fungal leaf spot)	C. E. Mitchell, D. Tilman, J. V. Groth, Effects of grassland plant species diversity, abundance, and composition on foliar fungal disease. Ecology 83, 1713-1726 (2002).	0.1	Richness	Load	No	No	Direct	Yes	-0.558037
Mitchell et al 2002(96B1 Sorghastrum fungal leaf spot)	C. E. Mitchell, D. Tilman, J. V. Groth, Effects of grassland plant species diversity, abundance, and composition on foliar fungal disease. Ecology 83, 1713-1726 (2002).	0.1	Richness	Load	No	No	Direct	Yes	0.12843
Mitchell et al 2002(96B2 Lespedeza fungal leaf spot)	C. E. Mitchell, D. Tilman, J. V. Groth, Effects of grassland plant species diversity, abundance, and composition on foliar fungal disease. Ecology 83, 1713-1726 (2002).	0.1	Richness	Load	No	No	Direct	Yes	-0.560306
Mitchell et al 2002(96B2 Lespedeza rust telia )	C. E. Mitchell, D. Tilman, J. V. Groth, Effects of grassland plant species diversity, abundance, and composition on foliar fungal disease. Ecology 83, 1713-1726 (2002).	0.1	Richness	Load	No	No	Direct	Yes	-0.0543021
Mitchell et al 2002(96B2 Monarda powdery mildew)	C. E. Mitchell, D. Tilman, J. V. Groth, Effects of grassland plant species diversity, abundance, and composition on foliar fungal disease. Ecology 83, 1713-1726 (2002).	0.1	Richness	Load	No	No	Direct	Yes	-0.414683
Mitchell et al 2002(96B2 Schizachyrium fungal leaf spot)	C. E. Mitchell, D. Tilman, J. V. Groth, Effects of grassland plant species diversity, abundance, and composition on foliar fungal disease. Ecology 83, 1713-1726 (2002).	0.1	Richness	Load	No	No	Direct	Yes	-0.36204
Mitchell et al 2002(97B1 Euphorbia Panicum rust on Euphorbia )	C. E. Mitchell, D. Tilman, J. V. Groth, Effects of grassland plant species diversity, abundance, and composition on foliar fungal disease. Ecology 83, 1713-1726 (2002).	0.1	Richness	Load	No	No	Direct	Yes	-0.302264
Mitchell et al 2002(97B1 Euphorbia Panicum rust on Panicum )	C. E. Mitchell, D. Tilman, J. V. Groth, Effects of grassland plant species diversity, abundance, and composition on foliar fungal disease. Ecology 83, 1713-1726 (2002).	0.1	Richness	Load	No	No	Direct	Yes	-0.274802
Mitchell et al 2002(98B1 Achillea leaf necrosis)	C. E. Mitchell, D. Tilman, J. V. Groth, Effects of grassland plant species diversity, abundance, and composition on foliar fungal disease. Ecology 83, 1713-1726 (2002).	0.1	Richness	Load	No	No	Direct	Yes	-0.35653
Mitchell et al 2002(98B1 Andropogon fungal leaf spot)	C. E. Mitchell, D. Tilman, J. V. Groth, Effects of grassland plant species diversity, abundance, and composition on foliar fungal disease. Ecology 83, 1713-1726 (2002).	0.1	Richness	Load	No	No	Direct	Yes	-0.288719
Mitchell et al 2002(98B1 Anemone fungal leaf spot)	C. E. Mitchell, D. Tilman, J. V. Groth, Effects of grassland plant species diversity, abundance, and composition on foliar fungal disease. Ecology 83, 1713-1726 (2002).	0.1	Richness	Load	No	No	Direct	Yes	-0.658091
Mitchell et al 2002(98B1 Asceplias fungal leaf spot)	C. E. Mitchell, D. Tilman, J. V. Groth, Effects of grassland plant species diversity, abundance, and composition on foliar fungal disease. Ecology 83, 1713-1726 (2002).	0.1	Richness	Load	No	No	Direct	Yes	-0.099538
Mitchell et al 2002(98B1 Aster fungal leaf spot)	C. E. Mitchell, D. Tilman, J. V. Groth, Effects of grassland plant species diversity, abundance, and composition on foliar fungal disease. Ecology 83, 1713-1726 (2002).	0.1	Richness	Load	No	No	Direct	Yes	-0.681506
Mitchell et al 2002(98B1 Astragalus fungal leaf spot)	C. E. Mitchell, D. Tilman, J. V. Groth, Effects of grassland plant species diversity, abundance, and composition on foliar fungal disease. Ecology 83, 1713-1726 (2002).	0.1	Richness	Load	No	No	Direct	Yes	0.0460527
Mitchell et al 2002(98B1 Bouteloua fungal leaf spot)	C. E. Mitchell, D. Tilman, J. V. Groth, Effects of grassland plant species diversity, abundance, and composition on foliar fungal disease. Ecology 83, 1713-1726 (2002).	0.1	Richness	Load	No	No	Direct	Yes	-0.520634
Mitchell et al 2002(98B1 Buchloe fungal leaf spot)	C. E. Mitchell, D. Tilman, J. V. Groth, Effects of grassland plant species diversity, abundance, and composition on foliar fungal disease. Ecology 83, 1713-1726 (2002).	0.1	Richness	Load	No	No	Direct	Yes	-0.30953
Mitchell et al 2002(98B1 Coreopsis bacterial leaf spot)	C. E. Mitchell, D. Tilman, J. V. Groth, Effects of grassland plant species diversity, abundance, and composition on foliar fungal disease. Ecology 83, 1713-1726 (2002).	0.1	Richness	Load	No	No	Direct	Yes	-0.32868
Mitchell et al 2002(98B1 Coreopsis fungal leaf spot)	C. E. Mitchell, D. Tilman, J. V. Groth, Effects of grassland plant species diversity, abundance, and composition on foliar fungal disease. Ecology 83, 1713-1726 (2002).	0.1	Richness	Load	No	No	Direct	Yes	-0.348719
Mitchell et al 2002(98B1 Elymus fungal leaf spot)	C. E. Mitchell, D. Tilman, J. V. Groth, Effects of grassland plant species diversity, abundance, and composition on foliar fungal disease. Ecology 83, 1713-1726 (2002).	0.1	Richness	Load	No	No	Direct	Yes	0.0944013
Mitchell et al 2002(98B1 Euphorbia Panicum rust on Euphorbia )	C. E. Mitchell, D. Tilman, J. V. Groth, Effects of grassland plant species diversity, abundance, and composition on foliar fungal disease. Ecology 83, 1713-1726 (2002).	0.1	Richness	Load	No	No	Direct	Yes	0.0895414
Mitchell et al 2002(98B1 Euphorbia Panicum rust on Panicum )	C. E. Mitchell, D. Tilman, J. V. Groth, Effects of grassland plant species diversity, abundance, and composition on foliar fungal disease. Ecology 83, 1713-1726 (2002).	0.1	Richness	Load	No	No	Direct	Yes	-0.476232
Mitchell et al 2002(98B1 Lespedeza rust telia )	C. E. Mitchell, D. Tilman, J. V. Groth, Effects of grassland plant species diversity, abundance, and composition on foliar fungal disease. Ecology 83, 1713-1726 (2002).	0.1	Richness	Load	No	No	Direct	Yes	-0.103824
Mitchell et al 2002(98B1 Liatris fungal leaf spot)	C. E. Mitchell, D. Tilman, J. V. Groth, Effects of grassland plant species diversity, abundance, and composition on foliar fungal disease. Ecology 83, 1713-1726 (2002).	0.1	Richness	Load	No	No	Direct	Yes	-0.433355
Mitchell et al 2002(98B1 Liatris Koeleria rust on Koeleria )	C. E. Mitchell, D. Tilman, J. V. Groth, Effects of grassland plant species diversity, abundance, and composition on foliar fungal disease. Ecology 83, 1713-1726 (2002).	0.1	Richness	Load	No	No	Direct	Yes	-0.0649811
Mitchell et al 2002(98B1 Liatris Koeleria rust on Liatris )	C. E. Mitchell, D. Tilman, J. V. Groth, Effects of grassland plant species diversity, abundance, and composition on foliar fungal disease. Ecology 83, 1713-1726 (2002).	0.1	Richness	Load	No	No	Direct	Yes	-0.160159
Mitchell et al 2002(98B1 Panicum fungal leaf spot)	C. E. Mitchell, D. Tilman, J. V. Groth, Effects of grassland plant species diversity, abundance, and composition on foliar fungal disease. Ecology 83, 1713-1726 (2002).	0.1	Richness	Load	No	No	Direct	Yes	-0.354974
Mitchell et al 2002(98B1 Petalostemum fungal stem spot)	C. E. Mitchell, D. Tilman, J. V. Groth, Effects of grassland plant species diversity, abundance, and composition on foliar fungal disease. Ecology 83, 1713-1726 (2002).	0.1	Richness	Load	No	No	Direct	Yes	-0.394613
Mitchell et al 2002(98B1 Poa fungal leaf spot)	C. E. Mitchell, D. Tilman, J. V. Groth, Effects of grassland plant species diversity, abundance, and composition on foliar fungal disease. Ecology 83, 1713-1726 (2002).	0.1	Richness	Load	No	No	Direct	Yes	0.242189
Mitchell et al 2002(98B1 Rudbeckia fungal leaf spot)	C. E. Mitchell, D. Tilman, J. V. Groth, Effects of grassland plant species diversity, abundance, and composition on foliar fungal disease. Ecology 83, 1713-1726 (2002).	0.1	Richness	Load	No	No	Direct	Yes	-0.0745232
Mitchell et al 2002(98B1 Schizachyrium fungal leaf spot)	C. E. Mitchell, D. Tilman, J. V. Groth, Effects of grassland plant species diversity, abundance, and composition on foliar fungal disease. Ecology 83, 1713-1726 (2002).	0.1	Richness	Load	No	No	Direct	Yes	0.0103398
Mitchell et al 2002(98B1 Solidago fungal leaf spot)	C. E. Mitchell, D. Tilman, J. V. Groth, Effects of grassland plant species diversity, abundance, and composition on foliar fungal disease. Ecology 83, 1713-1726 (2002).	0.1	Richness	Load	No	No	Direct	Yes	-0.520372
Mitchell et al 2002(98B1 Sorghastrum fungal leaf spot)	C. E. Mitchell, D. Tilman, J. V. Groth, Effects of grassland plant species diversity, abundance, and composition on foliar fungal disease. Ecology 83, 1713-1726 (2002).	0.1	Richness	Load	No	No	Direct	Yes	-0.522546
Mitchell et al 2002(98B1 Sporobolus fungal leaf spot)	C. E. Mitchell, D. Tilman, J. V. Groth, Effects of grassland plant species diversity, abundance, and composition on foliar fungal disease. Ecology 83, 1713-1726 (2002).	0.1	Richness	Load	No	No	Direct	Yes	-0.462579
Moore et al 2012 (Fig 2a)	S. M. Moore, E. T. Borer, The influence of host diversity and composition on epidemiological patterns at multiple spatial scales. Ecology 93, 1095-1105 (2012).	10	Richness	Prevalence	No	No	Complex	No	-0.24386
Moore et al 2012 (Fig 2b BC)	S. M. Moore, E. T. Borer, The influence of host diversity and composition on epidemiological patterns at multiple spatial scales. Ecology 93, 1095-1105 (2012).	10	Richness	Prevalence	No	No	Complex	No	0.00457677
Moore et al 2012 (Fig 2b EG)	S. M. Moore, E. T. Borer, The influence of host diversity and composition on epidemiological patterns at multiple spatial scales. Ecology 93, 1095-1105 (2012).	10	Richness	Prevalence	No	No	Complex	No	-0.297884
Moore et al 2012 (Fig 2b FI)	S. M. Moore, E. T. Borer, The influence of host diversity and composition on epidemiological patterns at multiple spatial scales. Ecology 93, 1095-1105 (2012).	10	Richness	Prevalence	No	No	Complex	No	-0.493158
Nguyen et al 2016(ACEPSE.other fungi)	D. Nguyen, B. Castagneyrol, H. Bruelheide, F. Bussotti, V. Guyot, H. Jactel, B. Jaroszewicz, F. Valladares, J. Stenlid, and J. Boberg. Fungal disease incidence along tree diversity gradients depends on latitude in European forests. Ecology and evolution, 6:8 2426-2438, (2016).	1000000	Richness	Prevalence	No	No	Direct	No	-0.146303
Nguyen et al 2016(ACEPSE.spots)	D. Nguyen, B. Castagneyrol, H. Bruelheide, F. Bussotti, V. Guyot, H. Jactel, B. Jaroszewicz, F. Valladares, J. Stenlid, and J. Boberg. Fungal disease incidence along tree diversity gradients depends on latitude in European forests. Ecology and evolution, 6:8 2426-2438, (2016).	1000000	Richness	Prevalence	No	No	Direct	No	0.290644
Nguyen et al 2016(BETPEN.spots)	D. Nguyen, B. Castagneyrol, H. Bruelheide, F. Bussotti, V. Guyot, H. Jactel, B. Jaroszewicz, F. Valladares, J. Stenlid, and J. Boberg. Fungal disease incidence along tree diversity gradients depends on latitude in European forests. Ecology and evolution, 6:8 2426-2438, (2016).	1000000	Richness	Prevalence	No	No	Direct	No	-0.46876
Nguyen et al 2016(CARBET.other fungi)	D. Nguyen, B. Castagneyrol, H. Bruelheide, F. Bussotti, V. Guyot, H. Jactel, B. Jaroszewicz, F. Valladares, J. Stenlid, and J. Boberg. Fungal disease incidence along tree diversity gradients depends on latitude in European forests. Ecology and evolution, 6:8 2426-2438, (2016).	1000000	Richness	Prevalence	No	No	Direct	No	0
Nguyen et al 2016(CARBET.spots)	D. Nguyen, B. Castagneyrol, H. Bruelheide, F. Bussotti, V. Guyot, H. Jactel, B. Jaroszewicz, F. Valladares, J. Stenlid, and J. Boberg. Fungal disease incidence along tree diversity gradients depends on latitude in European forests. Ecology and evolution, 6:8 2426-2438, (2016).	1000000	Richness	Prevalence	No	No	Direct	No	0.220262
Nguyen et al 2016(CASSAT.other fungi)	D. Nguyen, B. Castagneyrol, H. Bruelheide, F. Bussotti, V. Guyot, H. Jactel, B. Jaroszewicz, F. Valladares, J. Stenlid, and J. Boberg. Fungal disease incidence along tree diversity gradients depends on latitude in European forests. Ecology and evolution, 6:8 2426-2438, (2016).	1000000	Richness	Prevalence	No	No	Direct	No	0.0950886
Nguyen et al 2016(CASSAT.spots)	D. Nguyen, B. Castagneyrol, H. Bruelheide, F. Bussotti, V. Guyot, H. Jactel, B. Jaroszewicz, F. Valladares, J. Stenlid, and J. Boberg. Fungal disease incidence along tree diversity gradients depends on latitude in European forests. Ecology and evolution, 6:8 2426-2438, (2016).	1000000	Richness	Prevalence	No	No	Direct	No	-0.0850577
Nguyen et al 2016(FAGSYL.spots)	D. Nguyen, B. Castagneyrol, H. Bruelheide, F. Bussotti, V. Guyot, H. Jactel, B. Jaroszewicz, F. Valladares, J. Stenlid, and J. Boberg. Fungal disease incidence along tree diversity gradients depends on latitude in European forests. Ecology and evolution, 6:8 2426-2438, (2016).	1000000	Richness	Prevalence	No	No	Direct	No	0.237471
Nguyen et al 2016(FRAEXC.other fungi)	D. Nguyen, B. Castagneyrol, H. Bruelheide, F. Bussotti, V. Guyot, H. Jactel, B. Jaroszewicz, F. Valladares, J. Stenlid, and J. Boberg. Fungal disease incidence along tree diversity gradients depends on latitude in European forests. Ecology and evolution, 6:8 2426-2438, (2016).	1000000	Richness	Prevalence	No	No	Direct	No	0.189506
Nguyen et al 2016(FRAEXC.spots)	D. Nguyen, B. Castagneyrol, H. Bruelheide, F. Bussotti, V. Guyot, H. Jactel, B. Jaroszewicz, F. Valladares, J. Stenlid, and J. Boberg. Fungal disease incidence along tree diversity gradients depends on latitude in European forests. Ecology and evolution, 6:8 2426-2438, (2016).	1000000	Richness	Prevalence	No	No	Direct	No	0.209519
Nguyen et al 2016(OSTCAR.other fungi)	D. Nguyen, B. Castagneyrol, H. Bruelheide, F. Bussotti, V. Guyot, H. Jactel, B. Jaroszewicz, F. Valladares, J. Stenlid, and J. Boberg. Fungal disease incidence along tree diversity gradients depends on latitude in European forests. Ecology and evolution, 6:8 2426-2438, (2016).	1000000	Richness	Prevalence	No	No	Direct	No	0.172161
Nguyen et al 2016(OSTCAR.spots)	D. Nguyen, B. Castagneyrol, H. Bruelheide, F. Bussotti, V. Guyot, H. Jactel, B. Jaroszewicz, F. Valladares, J. Stenlid, and J. Boberg. Fungal disease incidence along tree diversity gradients depends on latitude in European forests. Ecology and evolution, 6:8 2426-2438, (2016).	1000000	Richness	Prevalence	No	No	Direct	No	-0.297329
Nguyen et al 2016(PICABI.rust_cast)	D. Nguyen, B. Castagneyrol, H. Bruelheide, F. Bussotti, V. Guyot, H. Jactel, B. Jaroszewicz, F. Valladares, J. Stenlid, and J. Boberg. Fungal disease incidence along tree diversity gradients depends on latitude in European forests. Ecology and evolution, 6:8 2426-2438, (2016).	1000000	Richness	Prevalence	No	No	Direct	No	-0.326699
Nguyen et al 2016(PINNIG.rust_cast)	D. Nguyen, B. Castagneyrol, H. Bruelheide, F. Bussotti, V. Guyot, H. Jactel, B. Jaroszewicz, F. Valladares, J. Stenlid, and J. Boberg. Fungal disease incidence along tree diversity gradients depends on latitude in European forests. Ecology and evolution, 6:8 2426-2438, (2016).	1000000	Richness	Prevalence	No	No	Direct	No	-0.161252
Nguyen et al 2016(QUECER.other fungi)	D. Nguyen, B. Castagneyrol, H. Bruelheide, F. Bussotti, V. Guyot, H. Jactel, B. Jaroszewicz, F. Valladares, J. Stenlid, and J. Boberg. Fungal disease incidence along tree diversity gradients depends on latitude in European forests. Ecology and evolution, 6:8 2426-2438, (2016).	1000000	Richness	Prevalence	No	No	Direct	No	-0.250606
Nguyen et al 2016(QUECER.spots)	D. Nguyen, B. Castagneyrol, H. Bruelheide, F. Bussotti, V. Guyot, H. Jactel, B. Jaroszewicz, F. Valladares, J. Stenlid, and J. Boberg. Fungal disease incidence along tree diversity gradients depends on latitude in European forests. Ecology and evolution, 6:8 2426-2438, (2016).	1000000	Richness	Prevalence	No	No	Direct	No	-0.00121689
Nguyen et al 2016(QUEILE.other fungi)	D. Nguyen, B. Castagneyrol, H. Bruelheide, F. Bussotti, V. Guyot, H. Jactel, B. Jaroszewicz, F. Valladares, J. Stenlid, and J. Boberg. Fungal disease incidence along tree diversity gradients depends on latitude in European forests. Ecology and evolution, 6:8 2426-2438, (2016).	1000000	Richness	Prevalence	No	No	Direct	No	0.111517
Nguyen et al 2016(QUEILE.spots)	D. Nguyen, B. Castagneyrol, H. Bruelheide, F. Bussotti, V. Guyot, H. Jactel, B. Jaroszewicz, F. Valladares, J. Stenlid, and J. Boberg. Fungal disease incidence along tree diversity gradients depends on latitude in European forests. Ecology and evolution, 6:8 2426-2438, (2016).	1000000	Richness	Prevalence	No	No	Direct	No	-0.105747
Nguyen et al 2016(QUEPET.mildew)	D. Nguyen, B. Castagneyrol, H. Bruelheide, F. Bussotti, V. Guyot, H. Jactel, B. Jaroszewicz, F. Valladares, J. Stenlid, and J. Boberg. Fungal disease incidence along tree diversity gradients depends on latitude in European forests. Ecology and evolution, 6:8 2426-2438, (2016).	1000000	Richness	Prevalence	No	No	Direct	No	0.0329707
Nguyen et al 2016(QUEPET.spots)	D. Nguyen, B. Castagneyrol, H. Bruelheide, F. Bussotti, V. Guyot, H. Jactel, B. Jaroszewicz, F. Valladares, J. Stenlid, and J. Boberg. Fungal disease incidence along tree diversity gradients depends on latitude in European forests. Ecology and evolution, 6:8 2426-2438, (2016).	1000000	Richness	Prevalence	No	No	Direct	No	0.0430477
Nguyen et al 2016(QUEROB.mildew)	D. Nguyen, B. Castagneyrol, H. Bruelheide, F. Bussotti, V. Guyot, H. Jactel, B. Jaroszewicz, F. Valladares, J. Stenlid, and J. Boberg. Fungal disease incidence along tree diversity gradients depends on latitude in European forests. Ecology and evolution, 6:8 2426-2438, (2016).	1000000	Richness	Prevalence	No	No	Direct	No	0.1857
Orrock et al 2011	J. L. Orrock, B. F. Allan, C. A. Drost, Biogeographic and Ecological Regulation of Disease: Prevalence of Sin Nombre Virus in Island Mice Is Related to Island Area, Precipitation, and Predator Richness. American Naturalist 177, 691-697 (2011).	1000000	Richness	Prevalence	Yes	No	Direct	No	0.7
Piudo et al 2011	L. Piudo, M. J. Monteverde, R. S. Walker, R. J. Douglass, Rodent Community Structure and Andes Virus Infection in Sylvan and Peridomestic Habitats in Northwestern Patagonia, Argentina. Vector-Borne and Zoonotic Diseases 11, 315-324 (2011).	100	Shannon	Prevalence	Yes	No	Direct	No	-0.0968097
Prusinski et al 2006	M. A. Prusinski et al., Habitat structure associated with Borrelia burgdorferi prevalence in small mammals in New York State. Environmental Entomology 35, 308-319 (2006).	100	Richness	Prevalence	Yes	No	Complex	No	-0.20757
Rendon et al 2014 (Fig 1a)	E. Rendón-Franco, C. Muñoz-García, E. Romero-Callejas, K. Moreno-Torres, G. Suzán, Effect of host species diversity on multiparasite systems in rodent communities. Parasitology Research 113, 447-450 (2014).	1000	Simpson	Prevalence	No	No	Direct	No	-0.485714
Rendon et al 2014 (Fig 1b)	E. Rendón-Franco, C. Muñoz-García, E. Romero-Callejas, K. Moreno-Torres, G. Suzán, Effect of host species diversity on multiparasite systems in rodent communities. Parasitology Research 113, 447-450 (2014).	1000	Richness	Prevalence	No	No	Direct	No	-0.714286
Rendon et al 2014 (Fig 1c)	E. Rendón-Franco, C. Muñoz-García, E. Romero-Callejas, K. Moreno-Torres, G. Suzán, Effect of host species diversity on multiparasite systems in rodent communities. Parasitology Research 113, 447-450 (2014).	1000	Simpson	Prevalence	No	No	Direct	No	-0.0857143
Rendon et al 2014 (Fig 1d)	E. Rendón-Franco, C. Muñoz-García, E. Romero-Callejas, K. Moreno-Torres, G. Suzán, Effect of host species diversity on multiparasite systems in rodent communities. Parasitology Research 113, 447-450 (2014).	1000	Richness	Prevalence	No	No	Direct	No	-0.257143
Strauss et al 2017 (2009)	A.T. Strauss, M.S. Shocket, D.J. Civitello, J.L. Hite, R.M. Penczykowski, M.A. Duffy, C.E. Cáceres, and S.R. Hall. Habitat, predators, and hosts regulate disease in Daphnia through direct and indirect pathways. Ecol Monogr 86(4):393-411, (2016).	10	Simpson	Prevalence	No	No	Direct	No	-0.486068
Strauss et al 2017 (2010)	A.T. Strauss, M.S. Shocket, D.J. Civitello, J.L. Hite, R.M. Penczykowski, M.A. Duffy, C.E. Cáceres, and S.R. Hall. Habitat, predators, and hosts regulate disease in Daphnia through direct and indirect pathways. Ecol Monogr 86(4):393-411, (2016).	10	Simpson	Prevalence	No	No	Direct	No	-0.392857
Strauss et al 2017 (2014)	A.T. Strauss, M.S. Shocket, D.J. Civitello, J.L. Hite, R.M. Penczykowski, M.A. Duffy, C.E. Cáceres, and S.R. Hall. Habitat, predators, and hosts regulate disease in Daphnia through direct and indirect pathways. Ecol Monogr 86(4):393-411, (2016).	10	Simpson	Prevalence	No	No	Direct	No	-0.435786
Suzan et al 2009	G. Suzan et al., Experimental Evidence for Reduced Rodent Diversity Causing Increased Hantavirus Prevalence. Plos One 4, (2009).	10	Simpson	Prevalence	Yes	No	Direct	Yes	0.103245
Venesky et al 2013	M.D. Venesky, X. Liu, E.L. Sauer, and J.R. Rohr, Linking manipulative experiments to field data to test the dilution effect, Journal of Animal Ecology 83(3): 557-565, (2014).	0.1	Richness	Load	No	No	Direct	Yes	NA
Wood et al 2017 (chag10)	C.L. Wood, A. McInturff, H.S. Young, D. Kim, and K.D. Lafferty. Human infectious disease burdens decrease with urbanization but not with biodiversity. Phil Trans B 372(1722): 20160122, (2017).	1000000	Richness	DALYS	Yes	No	Complex	No	0.47218
Wood et al 2017 (chag90)	C.L. Wood, A. McInturff, H.S. Young, D. Kim, and K.D. Lafferty. Human infectious disease burdens decrease with urbanization but not with biodiversity. Phil Trans B 372(1722): 20160122, (2017).	1000000	Richness	DALYS	Yes	No	Complex	No	0.491729
Wood et al 2017 (cyst10)	C.L. Wood, A. McInturff, H.S. Young, D. Kim, and K.D. Lafferty. Human infectious disease burdens decrease with urbanization but not with biodiversity. Phil Trans B 372(1722): 20160122, (2017).	1000000	Richness	DALYS	Yes	Yes	Complex	No	0.438619
Wood et al 2017 (cyst90)	C.L. Wood, A. McInturff, H.S. Young, D. Kim, and K.D. Lafferty. Human infectious disease burdens decrease with urbanization but not with biodiversity. Phil Trans B 372(1722): 20160122, (2017).	1000000	Richness	DALYS	Yes	Yes	Complex	No	0.472918
Wood et al 2017 (dengue10)	C.L. Wood, A. McInturff, H.S. Young, D. Kim, and K.D. Lafferty. Human infectious disease burdens decrease with urbanization but not with biodiversity. Phil Trans B 372(1722): 20160122, (2017).	1000000	Richness	DALYS	Yes	No	Complex	No	0.125979
Wood et al 2017 (dengue90)	C.L. Wood, A. McInturff, H.S. Young, D. Kim, and K.D. Lafferty. Human infectious disease burdens decrease with urbanization but not with biodiversity. Phil Trans B 372(1722): 20160122, (2017).	1000000	Richness	DALYS	Yes	No	Complex	No	-0.00511253
Wood et al 2017 (ech10)	C.L. Wood, A. McInturff, H.S. Young, D. Kim, and K.D. Lafferty. Human infectious disease burdens decrease with urbanization but not with biodiversity. Phil Trans B 372(1722): 20160122, (2017).	1000000	Richness	DALYS	Yes	Yes	Complex	No	0.102558
Wood et al 2017 (ech90)	C.L. Wood, A. McInturff, H.S. Young, D. Kim, and K.D. Lafferty. Human infectious disease burdens decrease with urbanization but not with biodiversity. Phil Trans B 372(1722): 20160122, (2017).	1000000	Richness	DALYS	Yes	Yes	Complex	No	-0.0122358
Wood et al 2017 (fbtrem10)	C.L. Wood, A. McInturff, H.S. Young, D. Kim, and K.D. Lafferty. Human infectious disease burdens decrease with urbanization but not with biodiversity. Phil Trans B 372(1722): 20160122, (2017).	1000000	Richness	DALYS	Yes	Yes	Complex	No	0.502718
Wood et al 2017 (fbtrem90)	C.L. Wood, A. McInturff, H.S. Young, D. Kim, and K.D. Lafferty. Human infectious disease burdens decrease with urbanization but not with biodiversity. Phil Trans B 372(1722): 20160122, (2017).	1000000	Richness	DALYS	Yes	Yes	Complex	No	0.479217
Wood et al 2017 (leish10)	C.L. Wood, A. McInturff, H.S. Young, D. Kim, and K.D. Lafferty. Human infectious disease burdens decrease with urbanization but not with biodiversity. Phil Trans B 372(1722): 20160122, (2017).	1000000	Richness	DALYS	Yes	No	Complex	No	0.19725
Wood et al 2017 (leish90)	C.L. Wood, A. McInturff, H.S. Young, D. Kim, and K.D. Lafferty. Human infectious disease burdens decrease with urbanization but not with biodiversity. Phil Trans B 372(1722): 20160122, (2017).	1000000	Richness	DALYS	Yes	No	Complex	No	0.163636
Wood et al 2017 (lf10)	C.L. Wood, A. McInturff, H.S. Young, D. Kim, and K.D. Lafferty. Human infectious disease burdens decrease with urbanization but not with biodiversity. Phil Trans B 372(1722): 20160122, (2017).	1000000	Richness	DALYS	Yes	Yes	Complex	No	0.142857
Wood et al 2017 (lf90)	C.L. Wood, A. McInturff, H.S. Young, D. Kim, and K.D. Lafferty. Human infectious disease burdens decrease with urbanization but not with biodiversity. Phil Trans B 372(1722): 20160122, (2017).	1000000	Richness	DALYS	Yes	Yes	Complex	No	0.00692308
Wood et al 2017 (mal10)	C.L. Wood, A. McInturff, H.S. Young, D. Kim, and K.D. Lafferty. Human infectious disease burdens decrease with urbanization but not with biodiversity. Phil Trans B 372(1722): 20160122, (2017).	1000000	Richness	DALYS	Yes	No	Complex	No	0.484912
Wood et al 2017 (mal90)	C.L. Wood, A. McInturff, H.S. Young, D. Kim, and K.D. Lafferty. Human infectious disease burdens decrease with urbanization but not with biodiversity. Phil Trans B 372(1722): 20160122, (2017).	1000000	Richness	DALYS	Yes	No	Complex	No	0.468852
Wood et al 2017 (rb10)	C.L. Wood, A. McInturff, H.S. Young, D. Kim, and K.D. Lafferty. Human infectious disease burdens decrease with urbanization but not with biodiversity. Phil Trans B 372(1722): 20160122, (2017).	1000000	Richness	DALYS	Yes	No	Direct	No	0.195832
Wood et al 2017 (rb90)	C.L. Wood, A. McInturff, H.S. Young, D. Kim, and K.D. Lafferty. Human infectious disease burdens decrease with urbanization but not with biodiversity. Phil Trans B 372(1722): 20160122, (2017).	1000000	Richness	DALYS	Yes	No	Direct	No	0.271353
Wood et al 2017 (sch10)	C.L. Wood, A. McInturff, H.S. Young, D. Kim, and K.D. Lafferty. Human infectious disease burdens decrease with urbanization but not with biodiversity. Phil Trans B 372(1722): 20160122, (2017).	1000000	Richness	DALYS	Yes	Yes	Complex	No	-0.534066
Wood et al 2017 (sch90)	C.L. Wood, A. McInturff, H.S. Young, D. Kim, and K.D. Lafferty. Human infectious disease burdens decrease with urbanization but not with biodiversity. Phil Trans B 372(1722): 20160122, (2017).	1000000	Richness	DALYS	Yes	Yes	Complex	No	-0.353846
Wood et al 2017 (typh10)	C.L. Wood, A. McInturff, H.S. Young, D. Kim, and K.D. Lafferty. Human infectious disease burdens decrease with urbanization but not with biodiversity. Phil Trans B 372(1722): 20160122, (2017).	1000000	Richness	DALYS	Yes	No	Direct	No	0.352265
Wood et al 2017 (typh90)	C.L. Wood, A. McInturff, H.S. Young, D. Kim, and K.D. Lafferty. Human infectious disease burdens decrease with urbanization but not with biodiversity. Phil Trans B 372(1722): 20160122, (2017).	1000000	Richness	DALYS	Yes	No	Direct	No	0.219839
Xavier et al 2012 (Hemoculture)	S. C. d. C. Xavier et al., Lower Richness of Small Wild Mammal Species and Chagas Disease Risk. PLoS Negl Trop Dis 6, e1647 (2012).	1000	Richness	Prevalence	Yes	No	Complex	No	-0.225261
Xavier et al 2012 (IFAT)	S. C. d. C. Xavier et al., Lower Richness of Small Wild Mammal Species and Chagas Disease Risk. PLoS Negl Trop Dis 6, e1647 (2012).	1000	Richness	Prevalence	Yes	No	Complex	No	-0.424457
Young et al 2017 (Anaplasma)	H.S. Young, et al. Interacting effects of land use and climate on rodent-borne pathogens in central Kenya. Phil Trans B 372(1722): 20160116, (2017).	1000	Shannon	Incidence	Yes	No	Complex	No	0.209883
Young et al 2017 (Bartonella)	H.S. Young, et al. Interacting effects of land use and climate on rodent-borne pathogens in central Kenya. Phil Trans B 372(1722): 20160116, (2017).	1000	Shannon	Incidence	Yes	No	Complex	No	0.277061
Young et al 2017 (Borrelia)	H.S. Young, et al. Interacting effects of land use and climate on rodent-borne pathogens in central Kenya. Phil Trans B 372(1722): 20160116, (2017).	1000	Shannon	Incidence	Yes	No	Complex	No	0.404184
Young et al 2017 (Coxiella)	H.S. Young, et al. Interacting effects of land use and climate on rodent-borne pathogens in central Kenya. Phil Trans B 372(1722): 20160116, (2017).	1000	Shannon	Incidence	Yes	No	Complex	No	0.0730882
Young et al 2017 (Hapatozoon)	H.S. Young, et al. Interacting effects of land use and climate on rodent-borne pathogens in central Kenya. Phil Trans B 372(1722): 20160116, (2017).	1000	Shannon	Incidence	Yes	No	Complex	No	0.459343
Young et al 2017 (Theilieria)	H.S. Young, et al. Interacting effects of land use and climate on rodent-borne pathogens in central Kenya. Phil Trans B 372(1722): 20160116, (2017).	1000	Shannon	Incidence	Yes	No	Complex	No	0.0950218
Zimmerman et al 2017 (metacercariae)	M.R. Zimmermann, K.E. Luth, and G.W. Esch, Snail species diversity impacts the infection patterns of Echinostoma spp.: Examples from field collected data. Acta parasitologica 62(3):493-501, (2017).	10000	Richness	Prevalence	No	Yes	Complex	No	NA
Zimmerman et al 2017 (miracidia)	M.R. Zimmermann, K.E. Luth, and G.W. Esch, Snail species diversity impacts the infection patterns of Echinostoma spp.: Examples from field collected data. Acta parasitologica 62(3):493-501, (2017).	10000	Richness	Prevalence	No	Yes	Complex	No	NA

## Sheet: Figure 4 Data
Study	Manuscript	Pearson.skewness	Spearman Rho	Spatial extent (order of magnitude in km2)	Spearman p
Clay et al 2009	C. A. Clay, E. M. Lehmer, S. S. Jeor, M. D. Dearing, Sin Nombre Virus and Rodent Species Diversity: A Test of the Dilution and Amplification Hypotheses. Plos One 4, (2009).	0.335716	-0.241887	100	0.0561411
Derne et al 2011	B. T. Derne, E. J. Fearnley, C. L. Lau, S. Paynter, P. Weinstein, Biodiversity and leptospirosis risk: A case of pathogen regulation? Medical Hypotheses 77, 339-344 (2011).	0.761933	-0.705263	1000000	0.000743996
Dizney and Ruedas 2009	L. J. Dizney, L. A. Ruedas, Increased Host Species Diversity and Decreased Prevalence of Sin Nombre Virus. Emerging Infectious Diseases 15, 1012-1018 (2009).	-0.577896	-0.974679	100	0.00481823
Ecke et al 2017	F. Ecke, D.G. Angeler, M. Magnusson, H. Khalil, and B. Hörnfeldt. Dampening of population cycles in voles affects small mammal community structure, decreases diversity, and increases prevalence of a zoonotic disease. Ecology and evolution 7(14):5331-5342, (2017).	0.999826	-0.7	1000	0.18812
Ezenwa et al 2006 Human WNV (Fig 3) 2002	V. O. Ezenwa, M. S. Godsey, R. J. King, S. C. Guptill, Avian diversity and West Nile virus: testing associations between biodiversity and infectious disease risk. Proceedings of the Royal Society B-Biological Sciences 273, 109-117 (2006).	0.293429	-0.556296	1000	0.000158957
Ezenwa et al 2006 Human WNV (Fig 3) 2003	V. O. Ezenwa, M. S. Godsey, R. J. King, S. C. Guptill, Avian diversity and West Nile virus: testing associations between biodiversity and infectious disease risk. Proceedings of the Royal Society B-Biological Sciences 273, 109-117 (2006).	0.154458	-0.519385	1000	0.00195205
Foley et al 2009 (mammal richness)	J. E. Foley, N. C. Nieto, P. Foley, Emergence of Tick-Borne Granulocytic Anaplasmosis Associated with Habitat Type and Forest Change in Northern California. American Journal of Tropical Medicine and Hygiene 81, 1132-1140 (2009).	-1.51944	0.138688	1000	0.347175
Foley et al 2009 (mammal Simpson's)	J. E. Foley, N. C. Nieto, P. Foley, Emergence of Tick-Borne Granulocytic Anaplasmosis Associated with Habitat Type and Forest Change in Northern California. American Journal of Tropical Medicine and Hygiene 81, 1132-1140 (2009).	NA	0.126381	1000	0.392023
Foley et al 2014	J. Foley, J. Piovia-Scott. "Vector biodiversity did not associate with tick-borne pathogen prevalence in small mammal communities in northern and central California." Ticks and tick-borne diseases 5(3):299-304, (2014).	-0.174886	0.644708	1000	0.0322272
Frank et al 2016 (AG)	H.K. Frank , C.D. Mendenhall, S.D. Judson, G.C. Daily, and E.A. Hadly. Anthropogenic impacts on Costa Rican bat parasitism are sex specific. Ecology and evolution 6(14):4898-4909, (2016).	-0.127294	0.0885745	10	0.641613
Frank et al 2016 (AJ)	H.K. Frank , C.D. Mendenhall, S.D. Judson, G.C. Daily, and E.A. Hadly. Anthropogenic impacts on Costa Rican bat parasitism are sex specific. Ecology and evolution 6(14):4898-4909, (2016).	NA	-0.0777502	10	0.466371
Frank et al 2016 (AL)	H.K. Frank , C.D. Mendenhall, S.D. Judson, G.C. Daily, and E.A. Hadly. Anthropogenic impacts on Costa Rican bat parasitism are sex specific. Ecology and evolution 6(14):4898-4909, (2016).	NA	0.0363817	10	0.753422
Frank et al 2016 (APW)	H.K. Frank , C.D. Mendenhall, S.D. Judson, G.C. Daily, and E.A. Hadly. Anthropogenic impacts on Costa Rican bat parasitism are sex specific. Ecology and evolution 6(14):4898-4909, (2016).	NA	0.148735	10	0.122701
Frank et al 2016 (CC)	H.K. Frank , C.D. Mendenhall, S.D. Judson, G.C. Daily, and E.A. Hadly. Anthropogenic impacts on Costa Rican bat parasitism are sex specific. Ecology and evolution 6(14):4898-4909, (2016).	NA	0.00939022	10	0.92208
Frank et al 2016 (CP)	H.K. Frank , C.D. Mendenhall, S.D. Judson, G.C. Daily, and E.A. Hadly. Anthropogenic impacts on Costa Rican bat parasitism are sex specific. Ecology and evolution 6(14):4898-4909, (2016).	NA	-0.0599124	10	0.614606
Frank et al 2016 (CS)	H.K. Frank , C.D. Mendenhall, S.D. Judson, G.C. Daily, and E.A. Hadly. Anthropogenic impacts on Costa Rican bat parasitism are sex specific. Ecology and evolution 6(14):4898-4909, (2016).	NA	0.0245193	10	0.877507
Frank et al 2016 (DR)	H.K. Frank , C.D. Mendenhall, S.D. Judson, G.C. Daily, and E.A. Hadly. Anthropogenic impacts on Costa Rican bat parasitism are sex specific. Ecology and evolution 6(14):4898-4909, (2016).	-0.14498	0.567012	10	0.0873983
Frank et al 2016 (GC)	H.K. Frank , C.D. Mendenhall, S.D. Judson, G.C. Daily, and E.A. Hadly. Anthropogenic impacts on Costa Rican bat parasitism are sex specific. Ecology and evolution 6(14):4898-4909, (2016).	NA	-0.0103301	10	0.964553
Frank et al 2016 (GS)	H.K. Frank , C.D. Mendenhall, S.D. Judson, G.C. Daily, and E.A. Hadly. Anthropogenic impacts on Costa Rican bat parasitism are sex specific. Ecology and evolution 6(14):4898-4909, (2016).	NA	-0.0276027	10	0.815413
Frank et al 2016 (HU)	H.K. Frank , C.D. Mendenhall, S.D. Judson, G.C. Daily, and E.A. Hadly. Anthropogenic impacts on Costa Rican bat parasitism are sex specific. Ecology and evolution 6(14):4898-4909, (2016).	-0.00507328	-0.580674	10	0.0115104
Frank et al 2016 (LR)	H.K. Frank , C.D. Mendenhall, S.D. Judson, G.C. Daily, and E.A. Hadly. Anthropogenic impacts on Costa Rican bat parasitism are sex specific. Ecology and evolution 6(14):4898-4909, (2016).	0.305944	-0.13035	10	0.508527
Frank et al 2016 (MI1)	H.K. Frank , C.D. Mendenhall, S.D. Judson, G.C. Daily, and E.A. Hadly. Anthropogenic impacts on Costa Rican bat parasitism are sex specific. Ecology and evolution 6(14):4898-4909, (2016).	NA	NA	10	NA
Frank et al 2016 (MK)	H.K. Frank , C.D. Mendenhall, S.D. Judson, G.C. Daily, and E.A. Hadly. Anthropogenic impacts on Costa Rican bat parasitism are sex specific. Ecology and evolution 6(14):4898-4909, (2016).	-0.950107	0.2148	10	0.324994
Frank et al 2016 (PD)	H.K. Frank , C.D. Mendenhall, S.D. Judson, G.C. Daily, and E.A. Hadly. Anthropogenic impacts on Costa Rican bat parasitism are sex specific. Ecology and evolution 6(14):4898-4909, (2016).	NA	NA	10	NA
Frank et al 2016 (PP)	H.K. Frank , C.D. Mendenhall, S.D. Judson, G.C. Daily, and E.A. Hadly. Anthropogenic impacts on Costa Rican bat parasitism are sex specific. Ecology and evolution 6(14):4898-4909, (2016).	NA	NA	10	NA
Frank et al 2016 (PV)	H.K. Frank , C.D. Mendenhall, S.D. Judson, G.C. Daily, and E.A. Hadly. Anthropogenic impacts on Costa Rican bat parasitism are sex specific. Ecology and evolution 6(14):4898-4909, (2016).	0.745685	-0.164092	10	0.404064
Frank et al 2016 (SLi)	H.K. Frank , C.D. Mendenhall, S.D. Judson, G.C. Daily, and E.A. Hadly. Anthropogenic impacts on Costa Rican bat parasitism are sex specific. Ecology and evolution 6(14):4898-4909, (2016).	0.468731	-0.0177954	10	0.851598
Frank et al 2016 (UB)	H.K. Frank , C.D. Mendenhall, S.D. Judson, G.C. Daily, and E.A. Hadly. Anthropogenic impacts on Costa Rican bat parasitism are sex specific. Ecology and evolution 6(14):4898-4909, (2016).	NA	0.200189	10	0.0872422
Frank et al 2016 (VT)	H.K. Frank , C.D. Mendenhall, S.D. Judson, G.C. Daily, and E.A. Hadly. Anthropogenic impacts on Costa Rican bat parasitism are sex specific. Ecology and evolution 6(14):4898-4909, (2016).	NA	-0.160922	10	0.348457
Han et al 2015 (A)	B.A. Han, J.L. Kerby, C.L. Searle, A. Storfer, and A.R. Blaustein. Host species composition influences infection severity among amphibians in the absence of spillover transmission. Ecology and evolution 5(7):1432-1439, (2015).	NA	NA	0.1	NA
Han et al 2015 (P)	B.A. Han, J.L. Kerby, C.L. Searle, A. Storfer, and A.R. Blaustein. Host species composition influences infection severity among amphibians in the absence of spillover transmission. Ecology and evolution 5(7):1432-1439, (2015).	NA	NA	0.1	NA
Han et al 2015 (R)	B.A. Han, J.L. Kerby, C.L. Searle, A. Storfer, and A.R. Blaustein. Host species composition influences infection severity among amphibians in the absence of spillover transmission. Ecology and evolution 5(7):1432-1439, (2015).	NA	NA	0.1	NA
Hantsch et al 2013 E alphitoides load (Fig 2a)	L. Hantsch, U. Braun, M. Scherer-Lorenzen, H. Bruelheide, Species richness and species identity effects on occurrence of foliar fungal pathogens in a tree diversity experiment. Ecosphere 4, (2013).	0.0677228	-0.310241	10	0.183112
Hantsch et al 2013 E hypophylla on Quercus load (Fig 2a)	L. Hantsch, U. Braun, M. Scherer-Lorenzen, H. Bruelheide, Species richness and species identity effects on occurrence of foliar fungal pathogens in a tree diversity experiment. Ecosphere 4, (2013).	0.441427	-0.422356	10	0.0397825
Hantsch et al 2013 P orbiculata on Fagus load (Fig 2b)	L. Hantsch, U. Braun, M. Scherer-Lorenzen, H. Bruelheide, Species richness and species identity effects on occurrence of foliar fungal pathogens in a tree diversity experiment. Ecosphere 4, (2013).	0.766985	-0.207228	10	0.354786
Hantsch et al 2014 (Qp.2010)	L. Hantsch, S. Bien, S. Radatz, U. Braun, H. Auge, and H. Bruelheide. Tree diversity and the role of non‐host neighbour tree species in reducing fungal pathogen infestation. J Ecol 102(6):1673-1687, (2014).	0.0757752	-0.127969	0.1	0.221545
Hantsch et al 2014 (Qp.2011)	L. Hantsch, S. Bien, S. Radatz, U. Braun, H. Auge, and H. Bruelheide. Tree diversity and the role of non‐host neighbour tree species in reducing fungal pathogen infestation. J Ecol 102(6):1673-1687, (2014).	0.215109	-0.254084	0.1	0.0150851
Hantsch et al 2014 (Qp.2012)	L. Hantsch, S. Bien, S. Radatz, U. Braun, H. Auge, and H. Bruelheide. Tree diversity and the role of non‐host neighbour tree species in reducing fungal pathogen infestation. J Ecol 102(6):1673-1687, (2014).	-0.0731054	-0.120643	0.1	0.262866
Hantsch et al 2014 (Tc.2010)	L. Hantsch, S. Bien, S. Radatz, U. Braun, H. Auge, and H. Bruelheide. Tree diversity and the role of non‐host neighbour tree species in reducing fungal pathogen infestation. J Ecol 102(6):1673-1687, (2014).	0.10151	-0.217992	0.1	0.0368433
Hantsch et al 2014 (Tc.2011)	L. Hantsch, S. Bien, S. Radatz, U. Braun, H. Auge, and H. Bruelheide. Tree diversity and the role of non‐host neighbour tree species in reducing fungal pathogen infestation. J Ecol 102(6):1673-1687, (2014).	0.0233254	-0.160859	0.1	0.125571
Hantsch et al 2014 (Tc.2012)	L. Hantsch, S. Bien, S. Radatz, U. Braun, H. Auge, and H. Bruelheide. Tree diversity and the role of non‐host neighbour tree species in reducing fungal pathogen infestation. J Ecol 102(6):1673-1687, (2014).	0.329287	-0.273655	0.1	0.00905815
Hydeman et al 2017	M.E. Hydeman, A.V. Longo, G. Velo‐Antón, D. Rodriguez, K.R. Zamudio, and R.C. Bell. Prevalence and genetic diversity of Batrachochytrium dendrobatidis in Central African island and continental amphibian communities. Ecology and evolution 7(19):7729-7738, (2017).	-0.130563	0.608043	1000	0.0020839
Kedem et al 2014 (BART2)	H. Kedem, C. Cohen, I. Messika, M. Einav, S. Pilosof, and H. Hawlena. Multiple effects of host‐species diversity on coexisting host‐specific and host‐opportunistic microbes. Ecology 95(5):1173-1183, (2014).	NA	NA	1	NA
Kedem et al 2014 (MH)	H. Kedem, C. Cohen, I. Messika, M. Einav, S. Pilosof, and H. Hawlena. Multiple effects of host‐species diversity on coexisting host‐specific and host‐opportunistic microbes. Ecology 95(5):1173-1183, (2014).	NA	NA	1	NA
Kilonzo et al 2013 (Cryptosporidium)	C. Kilonzo et al., Fecal Shedding of Zoonotic Food-Borne Pathogens by Wild Rodents in a Major Agricultural Region of the Central California Coast. Applied and Environmental Microbiology 79, 6337-6344 (2013).	0.314609	-0.244755	1000	0.443262
Kilonzo et al 2013 (E. coli)	C. Kilonzo et al., Fecal Shedding of Zoonotic Food-Borne Pathogens by Wild Rodents in a Major Agricultural Region of the Central California Coast. Applied and Environmental Microbiology 79, 6337-6344 (2013).	NA	-0.308607	1000	0.304937
Kilonzo et al 2013 (Giardia)	C. Kilonzo et al., Fecal Shedding of Zoonotic Food-Borne Pathogens by Wild Rodents in a Major Agricultural Region of the Central California Coast. Applied and Environmental Microbiology 79, 6337-6344 (2013).	0.0723172	0.0629371	1000	0.845931
Kilonzo et al 2013 (Salmonella)	C. Kilonzo et al., Fecal Shedding of Zoonotic Food-Borne Pathogens by Wild Rodents in a Major Agricultural Region of the Central California Coast. Applied and Environmental Microbiology 79, 6337-6344 (2013).	1.2982	-0.697802	1000	0.00800072
Knops et al 2002 Lespedeza	J. M. H. Knops et al., Effects of plant species richness on invasion dynamics, disease outbreaks, insect abundances and diversity. Ecology Letters 2, 286-293 (1999).	0.449318	-0.9	0.1	0.0373861
Knops et al 2002 Liatris	J. M. H. Knops et al., Effects of plant species richness on invasion dynamics, disease outbreaks, insect abundances and diversity. Ecology Letters 2, 286-293 (1999).	2.99322	-0.8	0.1	0.104088
Knops et al 2002 Monarda	J. M. H. Knops et al., Effects of plant species richness on invasion dynamics, disease outbreaks, insect abundances and diversity. Ecology Letters 2, 286-293 (1999).	0.217407	-0.5	0.1	0.391002
Knops et al 2002 Schizochyrium	J. M. H. Knops et al., Effects of plant species richness on invasion dynamics, disease outbreaks, insect abundances and diversity. Ecology Letters 2, 286-293 (1999).	0.36809	-1	0.1	1.12341e-23
LaCroix et al 2014	C. Lacroix et al., Non-random biodiversity loss underlies predictable increases in viral disease prevalence. Journal of the Royal Society Interface 11, (2014).	0.865234	-0.429991	1000	0.0157639
Lagrue et al 2015 (Apatemon)	C. Lagrue, R. Poulin. Local diversity reduces infection risk across multiple freshwater host‐parasite associations. Freshwater biology 60(11), 2445-2454, (2015).	-8.82006e-16	-0.0562441	100	0.836096
Lagrue et al 2015 (Coitocaecum)	C. Lagrue, R. Poulin. Local diversity reduces infection risk across multiple freshwater host‐parasite associations. Freshwater biology 60(11), 2445-2454, (2015).	0.187412	-0.05	100	0.898353
Lagrue et al 2015 (Maritrema)	C. Lagrue, R. Poulin. Local diversity reduces infection risk across multiple freshwater host‐parasite associations. Freshwater biology 60(11), 2445-2454, (2015).	0.207207	-0.547619	100	0.160026
Lagrue et al 2015 (Microphalloidea)	C. Lagrue, R. Poulin. Local diversity reduces infection risk across multiple freshwater host‐parasite associations. Freshwater biology 60(11), 2445-2454, (2015).	0.126481	-0.8	100	0.2
Lagrue et al 2015 (Microphallus)	C. Lagrue, R. Poulin. Local diversity reduces infection risk across multiple freshwater host‐parasite associations. Freshwater biology 60(11), 2445-2454, (2015).	0.0303999	-0.2	100	0.8
Lagrue et al 2015 (Pronocephalid I)	C. Lagrue, R. Poulin. Local diversity reduces infection risk across multiple freshwater host‐parasite associations. Freshwater biology 60(11), 2445-2454, (2015).	-0.194206	-0.8	100	0.2
Lagrue et al 2015 (Pronocephalid IV)	C. Lagrue, R. Poulin. Local diversity reduces infection risk across multiple freshwater host‐parasite associations. Freshwater biology 60(11), 2445-2454, (2015).	NA	NA	100	NA
Lagrue et al 2015 (Stegodexamene)	C. Lagrue, R. Poulin. Local diversity reduces infection risk across multiple freshwater host‐parasite associations. Freshwater biology 60(11), 2445-2454, (2015).	0.000643501	-0.129099	100	0.646557
Lagrue et al 2015 (Telogaster)	C. Lagrue, R. Poulin. Local diversity reduces infection risk across multiple freshwater host‐parasite associations. Freshwater biology 60(11), 2445-2454, (2015).	0.0386995	-0.597498	100	0.0145184
Lagrue et al 2015 (Tylodelphys)	C. Lagrue, R. Poulin. Local diversity reduces infection risk across multiple freshwater host‐parasite associations. Freshwater biology 60(11), 2445-2454, (2015).	-0.0184259	-0.447214	100	0.552786
Lagrue et al 2015 (Unidentified)	C. Lagrue, R. Poulin. Local diversity reduces infection risk across multiple freshwater host‐parasite associations. Freshwater biology 60(11), 2445-2454, (2015).	0.0865926	-0.346154	100	0.246625
Levine et al 2017	R.S. Levine, D.L. Hedeen, M.W. Hedeen, G.L. Hamer, D.G. Mead, and U.D. Kitron. Avian species diversity and transmission of West Nile virus in Atlanta, Georgia. Parasites & vectors 10(1):62, (2017).	0.209261	0.203596	10	0.628675
Liu et al 2016 (AP.blight)	X.Liu, S. Lyu, S. Zhou, and C.J. Bradshaw, Warming and fertilization alter the dilution effect of host diversity on disease severity. Ecology, 97(7), pp.1680-1689, (2016).	0.880062	-0.570259	1	0.00449515
Liu et al 2016 (AP.bspot)	X.Liu, S. Lyu, S. Zhou, and C.J. Bradshaw, Warming and fertilization alter the dilution effect of host diversity on disease severity. Ecology, 97(7), pp.1680-1689, (2016).	0.318462	-0.35688	1	0.0945923
Liu et al 2016 (AP.lspot)	X.Liu, S. Lyu, S. Zhou, and C.J. Bradshaw, Warming and fertilization alter the dilution effect of host diversity on disease severity. Ecology, 97(7), pp.1680-1689, (2016).	0.312224	-0.578405	1	0.00383795
Liu et al 2016 (AP.mildew)	X.Liu, S. Lyu, S. Zhou, and C.J. Bradshaw, Warming and fertilization alter the dilution effect of host diversity on disease severity. Ecology, 97(7), pp.1680-1689, (2016).	0.462961	-0.193868	1	0.375423
Liu et al 2016 (AR.blight)	X.Liu, S. Lyu, S. Zhou, and C.J. Bradshaw, Warming and fertilization alter the dilution effect of host diversity on disease severity. Ecology, 97(7), pp.1680-1689, (2016).	NA	-0.359238	1	0.0153699
Liu et al 2016 (AR.bspot)	X.Liu, S. Lyu, S. Zhou, and C.J. Bradshaw, Warming and fertilization alter the dilution effect of host diversity on disease severity. Ecology, 97(7), pp.1680-1689, (2016).	0.191899	-0.462105	1	0.00139513
Liu et al 2016 (AR.lspot)	X.Liu, S. Lyu, S. Zhou, and C.J. Bradshaw, Warming and fertilization alter the dilution effect of host diversity on disease severity. Ecology, 97(7), pp.1680-1689, (2016).	0.529626	-0.416002	1	0.00448077
Liu et al 2016 (AT.blight)	X.Liu, S. Lyu, S. Zhou, and C.J. Bradshaw, Warming and fertilization alter the dilution effect of host diversity on disease severity. Ecology, 97(7), pp.1680-1689, (2016).	NA	-0.46639	1	0.00361892
Liu et al 2016 (AT.bspot)	X.Liu, S. Lyu, S. Zhou, and C.J. Bradshaw, Warming and fertilization alter the dilution effect of host diversity on disease severity. Ecology, 97(7), pp.1680-1689, (2016).	0.281606	-0.271251	1	0.10439
Liu et al 2016 (AT.lspot)	X.Liu, S. Lyu, S. Zhou, and C.J. Bradshaw, Warming and fertilization alter the dilution effect of host diversity on disease severity. Ecology, 97(7), pp.1680-1689, (2016).	3.48274	-0.650049	1	1.3346e-05
Liu et al 2016 (EN.rusts)	X.Liu, S. Lyu, S. Zhou, and C.J. Bradshaw, Warming and fertilization alter the dilution effect of host diversity on disease severity. Ecology, 97(7), pp.1680-1689, (2016).	0.845354	-0.413465	1	0.0231397
Liu et al 2016 (EN.smuts)	X.Liu, S. Lyu, S. Zhou, and C.J. Bradshaw, Warming and fertilization alter the dilution effect of host diversity on disease severity. Ecology, 97(7), pp.1680-1689, (2016).	0.801738	-0.634948	1	0.000163823
Liu et al 2016 (EN.spot)	X.Liu, S. Lyu, S. Zhou, and C.J. Bradshaw, Warming and fertilization alter the dilution effect of host diversity on disease severity. Ecology, 97(7), pp.1680-1689, (2016).	-0.738211	0.0127212	1	0.946806
Liu et al 2016 (FS.blight)	X.Liu, S. Lyu, S. Zhou, and C.J. Bradshaw, Warming and fertilization alter the dilution effect of host diversity on disease severity. Ecology, 97(7), pp.1680-1689, (2016).	1.24095	-0.384227	1	0.0100245
Liu et al 2016 (FS.lspot)	X.Liu, S. Lyu, S. Zhou, and C.J. Bradshaw, Warming and fertilization alter the dilution effect of host diversity on disease severity. Ecology, 97(7), pp.1680-1689, (2016).	0.785033	-0.623266	1	6.21681e-06
Liu et al 2016 (FS.mildew)	X.Liu, S. Lyu, S. Zhou, and C.J. Bradshaw, Warming and fertilization alter the dilution effect of host diversity on disease severity. Ecology, 97(7), pp.1680-1689, (2016).	NA	-0.254064	1	0.0960748
Liu et al 2016 (FS.rusts)	X.Liu, S. Lyu, S. Zhou, and C.J. Bradshaw, Warming and fertilization alter the dilution effect of host diversity on disease severity. Ecology, 97(7), pp.1680-1689, (2016).	-0.0165693	-0.212627	1	0.165835
Liu et al 2016 (KH.blight)	X.Liu, S. Lyu, S. Zhou, and C.J. Bradshaw, Warming and fertilization alter the dilution effect of host diversity on disease severity. Ecology, 97(7), pp.1680-1689, (2016).	0.756828	-0.628692	1	2.22175e-06
Liu et al 2016 (KH.mildew)	X.Liu, S. Lyu, S. Zhou, and C.J. Bradshaw, Warming and fertilization alter the dilution effect of host diversity on disease severity. Ecology, 97(7), pp.1680-1689, (2016).	NA	-0.436443	1	0.00216271
Liu et al 2016 (KH.rust)	X.Liu, S. Lyu, S. Zhou, and C.J. Bradshaw, Warming and fertilization alter the dilution effect of host diversity on disease severity. Ecology, 97(7), pp.1680-1689, (2016).	0.366602	-0.250027	1	0.0900795
Liu et al 2016 (KH.spots)	X.Liu, S. Lyu, S. Zhou, and C.J. Bradshaw, Warming and fertilization alter the dilution effect of host diversity on disease severity. Ecology, 97(7), pp.1680-1689, (2016).	1.12239	-0.483334	1	0.000578579
Liu et al 2016 (KL.blight)	X.Liu, S. Lyu, S. Zhou, and C.J. Bradshaw, Warming and fertilization alter the dilution effect of host diversity on disease severity. Ecology, 97(7), pp.1680-1689, (2016).	0.837491	-0.586044	1	0.00042445
Liu et al 2016 (KL.bspot)	X.Liu, S. Lyu, S. Zhou, and C.J. Bradshaw, Warming and fertilization alter the dilution effect of host diversity on disease severity. Ecology, 97(7), pp.1680-1689, (2016).	0.371986	-0.358548	1	0.0293217
Liu et al 2016 (KL.lspot)	X.Liu, S. Lyu, S. Zhou, and C.J. Bradshaw, Warming and fertilization alter the dilution effect of host diversity on disease severity. Ecology, 97(7), pp.1680-1689, (2016).	-1.14111	-0.0301098	1	0.870056
Liu et al 2016 (KL.rusts)	X.Liu, S. Lyu, S. Zhou, and C.J. Bradshaw, Warming and fertilization alter the dilution effect of host diversity on disease severity. Ecology, 97(7), pp.1680-1689, (2016).	NA	-0.419667	1	0.0167971
Liu et al 2016 (PP.bspot)	X.Liu, S. Lyu, S. Zhou, and C.J. Bradshaw, Warming and fertilization alter the dilution effect of host diversity on disease severity. Ecology, 97(7), pp.1680-1689, (2016).	2.59888	-0.457925	1	0.0109394
Liu et al 2016 (PP.lspot)	X.Liu, S. Lyu, S. Zhou, and C.J. Bradshaw, Warming and fertilization alter the dilution effect of host diversity on disease severity. Ecology, 97(7), pp.1680-1689, (2016).	-0.0506606	-0.260746	1	0.164015
Liu et al 2016 (PP.mildew)	X.Liu, S. Lyu, S. Zhou, and C.J. Bradshaw, Warming and fertilization alter the dilution effect of host diversity on disease severity. Ecology, 97(7), pp.1680-1689, (2016).	1.68442	-0.489025	1	0.00610026
Liu et al 2016 (PP.rusts)	X.Liu, S. Lyu, S. Zhou, and C.J. Bradshaw, Warming and fertilization alter the dilution effect of host diversity on disease severity. Ecology, 97(7), pp.1680-1689, (2016).	-0.759857	-0.00773836	1	0.967627
Liu et al 2016 (SN.bspot)	X.Liu, S. Lyu, S. Zhou, and C.J. Bradshaw, Warming and fertilization alter the dilution effect of host diversity on disease severity. Ecology, 97(7), pp.1680-1689, (2016).	0.1869	-0.571931	1	0.000115543
Liu et al 2016 (SN.dmildew)	X.Liu, S. Lyu, S. Zhou, and C.J. Bradshaw, Warming and fertilization alter the dilution effect of host diversity on disease severity. Ecology, 97(7), pp.1680-1689, (2016).	NA	-0.498026	1	0.00107482
Liu et al 2016 (SN.lspot)	X.Liu, S. Lyu, S. Zhou, and C.J. Bradshaw, Warming and fertilization alter the dilution effect of host diversity on disease severity. Ecology, 97(7), pp.1680-1689, (2016).	0.674276	-0.579657	1	8.86763e-05
Liu et al 2016 (SS.bspot)	X.Liu, S. Lyu, S. Zhou, and C.J. Bradshaw, Warming and fertilization alter the dilution effect of host diversity on disease severity. Ecology, 97(7), pp.1680-1689, (2016).	0.974879	-0.663389	1	0.000763847
Liu et al 2016 (SS.lspot)	X.Liu, S. Lyu, S. Zhou, and C.J. Bradshaw, Warming and fertilization alter the dilution effect of host diversity on disease severity. Ecology, 97(7), pp.1680-1689, (2016).	NA	-0.478834	1	0.0241625
Liu et al 2016 (SS.rusts)	X.Liu, S. Lyu, S. Zhou, and C.J. Bradshaw, Warming and fertilization alter the dilution effect of host diversity on disease severity. Ecology, 97(7), pp.1680-1689, (2016).	1.13627	-0.606629	1	0.00276027
Liu et al 2016 (TL.bspot)	X.Liu, S. Lyu, S. Zhou, and C.J. Bradshaw, Warming and fertilization alter the dilution effect of host diversity on disease severity. Ecology, 97(7), pp.1680-1689, (2016).	-0.197289	-0.479615	1	0.00200493
Liu et al 2016 (TL.lspot)	X.Liu, S. Lyu, S. Zhou, and C.J. Bradshaw, Warming and fertilization alter the dilution effect of host diversity on disease severity. Ecology, 97(7), pp.1680-1689, (2016).	1.88642	-0.41974	1	0.00781185
Liu et al 2016 (TL.rusts)	X.Liu, S. Lyu, S. Zhou, and C.J. Bradshaw, Warming and fertilization alter the dilution effect of host diversity on disease severity. Ecology, 97(7), pp.1680-1689, (2016).	NA	-0.458699	1	0.00331453
Liu et al 2017	X. Liu, S. Lyu, D. Sun, C.J. Bradshaw, and S. Zhou. Species decline under nitrogen fertilization increases community-level competence of fungal diseases. Proc B, 284(1847): 20162621, (2017).	0.227862	-0.509736	1	0.000215086
Liu et al 2018 (random)	X.Liu, S. Lyu, S. Zhou, and C.J. Bradshaw, Warming and fertilization alter the dilution effect of host diversity on disease severity. Ecology, 97(7), pp.1680-1689, (2016).	0.139695	-0.196928	1	0.0401277
Liu et al 2018 (realistic)	X.Liu, S. Lyu, S. Zhou, and C.J. Bradshaw, Warming and fertilization alter the dilution effect of host diversity on disease severity. Ecology, 97(7), pp.1680-1689, (2016).	0.199829	-0.630488	1	3.68235e-65
McLeish et al 2017	M. McLeish, S. Sacristán, A. Fraile, and F. García-Arenal. Scale dependencies and generalism in host use shape virus prevalence. ProcB284:1869, 20172066, (2017).	-0.584799	0.818182	10	0.00208314
Milholland et al 2017	M.T. Milholland, et al. Species identity supersedes the dilution effect concerning hantavirus prevalence at sites across Texas and Mexico. ILAR journal 58(3):401-412, (2017).	-0.819145	0.476988	10000	0.00185868
Mills 2005	J. N. Mills, Regulation of Rodent-Borne viruses in the natural host: implications for human disease. Archives of Virology, 45-57 (2005).	0.303179	-0.951515	10000	2.27985e-05
Mitchell et al 2002	C. E. Mitchell, D. Tilman, J. V. Groth, Effects of grassland plant species diversity, abundance, and composition on foliar fungal disease. Ecology 83, 1713-1726 (2002).	0.29245	-0.305125	0.1	0.00476878
Mitchell et al 2002(96B1 Andropogon fungal leaf spot)	C. E. Mitchell, D. Tilman, J. V. Groth, Effects of grassland plant species diversity, abundance, and composition on foliar fungal disease. Ecology 83, 1713-1726 (2002).	0.160125	-0.252505	0.1	0.0629026
Mitchell et al 2002(96B1 Asclepias fungal leaf spot)	C. E. Mitchell, D. Tilman, J. V. Groth, Effects of grassland plant species diversity, abundance, and composition on foliar fungal disease. Ecology 83, 1713-1726 (2002).	-0.18113	0.124509	0.1	0.35174
Mitchell et al 2002(96B1 Aster fungal leaf spot)	C. E. Mitchell, D. Tilman, J. V. Groth, Effects of grassland plant species diversity, abundance, and composition on foliar fungal disease. Ecology 83, 1713-1726 (2002).	1.51945	-0.518604	0.1	0.000114244
Mitchell et al 2002(96B1 Euphorbia Panicum rust on Euphorbia )	C. E. Mitchell, D. Tilman, J. V. Groth, Effects of grassland plant species diversity, abundance, and composition on foliar fungal disease. Ecology 83, 1713-1726 (2002).	0.778462	-0.307612	0.1	0.0223352
Mitchell et al 2002(96B1 Lespedeza rust aecia )	C. E. Mitchell, D. Tilman, J. V. Groth, Effects of grassland plant species diversity, abundance, and composition on foliar fungal disease. Ecology 83, 1713-1726 (2002).	0.819337	-0.375888	0.1	0.00395781
Mitchell et al 2002(96B1 Liatris fungal leaf spot)	C. E. Mitchell, D. Tilman, J. V. Groth, Effects of grassland plant species diversity, abundance, and composition on foliar fungal disease. Ecology 83, 1713-1726 (2002).	0.56563	-0.558037	0.1	3.77165e-05
Mitchell et al 2002(96B1 Sorghastrum fungal leaf spot)	C. E. Mitchell, D. Tilman, J. V. Groth, Effects of grassland plant species diversity, abundance, and composition on foliar fungal disease. Ecology 83, 1713-1726 (2002).	-0.034337	0.12843	0.1	0.31983
Mitchell et al 2002(96B2 Lespedeza fungal leaf spot)	C. E. Mitchell, D. Tilman, J. V. Groth, Effects of grassland plant species diversity, abundance, and composition on foliar fungal disease. Ecology 83, 1713-1726 (2002).	1.56881	-0.560306	0.1	1.90563e-05
Mitchell et al 2002(96B2 Lespedeza rust telia )	C. E. Mitchell, D. Tilman, J. V. Groth, Effects of grassland plant species diversity, abundance, and composition on foliar fungal disease. Ecology 83, 1713-1726 (2002).	0.0182751	-0.0543021	0.1	0.705089
Mitchell et al 2002(96B2 Monarda powdery mildew)	C. E. Mitchell, D. Tilman, J. V. Groth, Effects of grassland plant species diversity, abundance, and composition on foliar fungal disease. Ecology 83, 1713-1726 (2002).	2.75145	-0.414683	0.1	0.000239384
Mitchell et al 2002(96B2 Schizachyrium fungal leaf spot)	C. E. Mitchell, D. Tilman, J. V. Groth, Effects of grassland plant species diversity, abundance, and composition on foliar fungal disease. Ecology 83, 1713-1726 (2002).	0.177678	-0.36204	0.1	0.0056516
Mitchell et al 2002(97B1 Euphorbia Panicum rust on Euphorbia )	C. E. Mitchell, D. Tilman, J. V. Groth, Effects of grassland plant species diversity, abundance, and composition on foliar fungal disease. Ecology 83, 1713-1726 (2002).	0.135037	-0.302264	0.1	0.0235641
Mitchell et al 2002(97B1 Euphorbia Panicum rust on Panicum )	C. E. Mitchell, D. Tilman, J. V. Groth, Effects of grassland plant species diversity, abundance, and composition on foliar fungal disease. Ecology 83, 1713-1726 (2002).	0.309584	-0.274802	0.1	0.0677141
Mitchell et al 2002(98B1 Achillea leaf necrosis)	C. E. Mitchell, D. Tilman, J. V. Groth, Effects of grassland plant species diversity, abundance, and composition on foliar fungal disease. Ecology 83, 1713-1726 (2002).	0.283314	-0.35653	0.1	0.00648499
Mitchell et al 2002(98B1 Andropogon fungal leaf spot)	C. E. Mitchell, D. Tilman, J. V. Groth, Effects of grassland plant species diversity, abundance, and composition on foliar fungal disease. Ecology 83, 1713-1726 (2002).	0.0653313	-0.288719	0.1	0.0399048
Mitchell et al 2002(98B1 Anemone fungal leaf spot)	C. E. Mitchell, D. Tilman, J. V. Groth, Effects of grassland plant species diversity, abundance, and composition on foliar fungal disease. Ecology 83, 1713-1726 (2002).	0.751892	-0.658091	0.1	1.14716e-07
Mitchell et al 2002(98B1 Asceplias fungal leaf spot)	C. E. Mitchell, D. Tilman, J. V. Groth, Effects of grassland plant species diversity, abundance, and composition on foliar fungal disease. Ecology 83, 1713-1726 (2002).	-0.188376	-0.099538	0.1	0.461318
Mitchell et al 2002(98B1 Aster fungal leaf spot)	C. E. Mitchell, D. Tilman, J. V. Groth, Effects of grassland plant species diversity, abundance, and composition on foliar fungal disease. Ecology 83, 1713-1726 (2002).	1.6959	-0.681506	0.1	4.8846e-07
Mitchell et al 2002(98B1 Astragalus fungal leaf spot)	C. E. Mitchell, D. Tilman, J. V. Groth, Effects of grassland plant species diversity, abundance, and composition on foliar fungal disease. Ecology 83, 1713-1726 (2002).	-0.0150045	0.0460527	0.1	0.753359
Mitchell et al 2002(98B1 Bouteloua fungal leaf spot)	C. E. Mitchell, D. Tilman, J. V. Groth, Effects of grassland plant species diversity, abundance, and composition on foliar fungal disease. Ecology 83, 1713-1726 (2002).	0.439464	-0.520634	0.1	0.000483696
Mitchell et al 2002(98B1 Buchloe fungal leaf spot)	C. E. Mitchell, D. Tilman, J. V. Groth, Effects of grassland plant species diversity, abundance, and composition on foliar fungal disease. Ecology 83, 1713-1726 (2002).	0.375854	-0.30953	0.1	0.281522
Mitchell et al 2002(98B1 Coreopsis bacterial leaf spot)	C. E. Mitchell, D. Tilman, J. V. Groth, Effects of grassland plant species diversity, abundance, and composition on foliar fungal disease. Ecology 83, 1713-1726 (2002).	2.91578	-0.32868	0.1	0.0761624
Mitchell et al 2002(98B1 Coreopsis fungal leaf spot)	C. E. Mitchell, D. Tilman, J. V. Groth, Effects of grassland plant species diversity, abundance, and composition on foliar fungal disease. Ecology 83, 1713-1726 (2002).	3.29253	-0.348719	0.1	0.0589422
Mitchell et al 2002(98B1 Elymus fungal leaf spot)	C. E. Mitchell, D. Tilman, J. V. Groth, Effects of grassland plant species diversity, abundance, and composition on foliar fungal disease. Ecology 83, 1713-1726 (2002).	-0.107468	0.0944013	0.1	0.748208
Mitchell et al 2002(98B1 Euphorbia Panicum rust on Euphorbia )	C. E. Mitchell, D. Tilman, J. V. Groth, Effects of grassland plant species diversity, abundance, and composition on foliar fungal disease. Ecology 83, 1713-1726 (2002).	-0.199137	0.0895414	0.1	0.511648
Mitchell et al 2002(98B1 Euphorbia Panicum rust on Panicum )	C. E. Mitchell, D. Tilman, J. V. Groth, Effects of grassland plant species diversity, abundance, and composition on foliar fungal disease. Ecology 83, 1713-1726 (2002).	0.468499	-0.476232	0.1	0.00901365
Mitchell et al 2002(98B1 Lespedeza rust telia )	C. E. Mitchell, D. Tilman, J. V. Groth, Effects of grassland plant species diversity, abundance, and composition on foliar fungal disease. Ecology 83, 1713-1726 (2002).	-0.0697173	-0.103824	0.1	0.446365
Mitchell et al 2002(98B1 Liatris fungal leaf spot)	C. E. Mitchell, D. Tilman, J. V. Groth, Effects of grassland plant species diversity, abundance, and composition on foliar fungal disease. Ecology 83, 1713-1726 (2002).	1.07529	-0.433355	0.1	0.00262609
Mitchell et al 2002(98B1 Liatris Koeleria rust on Koeleria )	C. E. Mitchell, D. Tilman, J. V. Groth, Effects of grassland plant species diversity, abundance, and composition on foliar fungal disease. Ecology 83, 1713-1726 (2002).	0.0522984	-0.0649811	0.1	0.660807
Mitchell et al 2002(98B1 Liatris Koeleria rust on Liatris )	C. E. Mitchell, D. Tilman, J. V. Groth, Effects of grassland plant species diversity, abundance, and composition on foliar fungal disease. Ecology 83, 1713-1726 (2002).	0.240741	-0.160159	0.1	0.304927
Mitchell et al 2002(98B1 Panicum fungal leaf spot)	C. E. Mitchell, D. Tilman, J. V. Groth, Effects of grassland plant species diversity, abundance, and composition on foliar fungal disease. Ecology 83, 1713-1726 (2002).	0.512182	-0.354974	0.1	0.0588158
Mitchell et al 2002(98B1 Petalostemum fungal stem spot)	C. E. Mitchell, D. Tilman, J. V. Groth, Effects of grassland plant species diversity, abundance, and composition on foliar fungal disease. Ecology 83, 1713-1726 (2002).	4.34307	-0.394613	0.1	0.00882866
Mitchell et al 2002(98B1 Poa fungal leaf spot)	C. E. Mitchell, D. Tilman, J. V. Groth, Effects of grassland plant species diversity, abundance, and composition on foliar fungal disease. Ecology 83, 1713-1726 (2002).	-0.277887	0.242189	0.1	0.142923
Mitchell et al 2002(98B1 Rudbeckia fungal leaf spot)	C. E. Mitchell, D. Tilman, J. V. Groth, Effects of grassland plant species diversity, abundance, and composition on foliar fungal disease. Ecology 83, 1713-1726 (2002).	-0.0784016	-0.0745232	0.1	0.626594
Mitchell et al 2002(98B1 Schizachyrium fungal leaf spot)	C. E. Mitchell, D. Tilman, J. V. Groth, Effects of grassland plant species diversity, abundance, and composition on foliar fungal disease. Ecology 83, 1713-1726 (2002).	0.0349692	0.0103398	0.1	0.943186
Mitchell et al 2002(98B1 Solidago fungal leaf spot)	C. E. Mitchell, D. Tilman, J. V. Groth, Effects of grassland plant species diversity, abundance, and composition on foliar fungal disease. Ecology 83, 1713-1726 (2002).	1.18121	-0.520372	0.1	7.67584e-05
Mitchell et al 2002(98B1 Sorghastrum fungal leaf spot)	C. E. Mitchell, D. Tilman, J. V. Groth, Effects of grassland plant species diversity, abundance, and composition on foliar fungal disease. Ecology 83, 1713-1726 (2002).	0.452292	-0.522546	0.1	1.32122e-05
Mitchell et al 2002(98B1 Sporobolus fungal leaf spot)	C. E. Mitchell, D. Tilman, J. V. Groth, Effects of grassland plant species diversity, abundance, and composition on foliar fungal disease. Ecology 83, 1713-1726 (2002).	0.0531022	-0.462579	0.1	0.111462
Moore et al 2012 (Fig 2a)	S. M. Moore, E. T. Borer, The influence of host diversity and composition on epidemiological patterns at multiple spatial scales. Ecology 93, 1095-1105 (2012).	0.139454	-0.24386	10	0.314372
Moore et al 2012 (Fig 2b BC)	S. M. Moore, E. T. Borer, The influence of host diversity and composition on epidemiological patterns at multiple spatial scales. Ecology 93, 1095-1105 (2012).	0.0242673	0.00457677	10	0.987611
Moore et al 2012 (Fig 2b EG)	S. M. Moore, E. T. Borer, The influence of host diversity and composition on epidemiological patterns at multiple spatial scales. Ecology 93, 1095-1105 (2012).	0.272888	-0.297884	10	0.262476
Moore et al 2012 (Fig 2b FI)	S. M. Moore, E. T. Borer, The influence of host diversity and composition on epidemiological patterns at multiple spatial scales. Ecology 93, 1095-1105 (2012).	0.366127	-0.493158	10	0.12322
Nguyen et al 2016(ACEPSE.other fungi)	D. Nguyen, B. Castagneyrol, H. Bruelheide, F. Bussotti, V. Guyot, H. Jactel, B. Jaroszewicz, F. Valladares, J. Stenlid, and J. Boberg. Fungal disease incidence along tree diversity gradients depends on latitude in European forests. Ecology and evolution, 6:8 2426-2438, (2016).	NA	-0.146303	1000000	0.157148
Nguyen et al 2016(ACEPSE.spots)	D. Nguyen, B. Castagneyrol, H. Bruelheide, F. Bussotti, V. Guyot, H. Jactel, B. Jaroszewicz, F. Valladares, J. Stenlid, and J. Boberg. Fungal disease incidence along tree diversity gradients depends on latitude in European forests. Ecology and evolution, 6:8 2426-2438, (2016).	-0.611366	0.290644	1000000	0.0042726
Nguyen et al 2016(BETPEN.spots)	D. Nguyen, B. Castagneyrol, H. Bruelheide, F. Bussotti, V. Guyot, H. Jactel, B. Jaroszewicz, F. Valladares, J. Stenlid, and J. Boberg. Fungal disease incidence along tree diversity gradients depends on latitude in European forests. Ecology and evolution, 6:8 2426-2438, (2016).	0.295674	-0.46876	1000000	1.43846e-08
Nguyen et al 2016(CARBET.other fungi)	D. Nguyen, B. Castagneyrol, H. Bruelheide, F. Bussotti, V. Guyot, H. Jactel, B. Jaroszewicz, F. Valladares, J. Stenlid, and J. Boberg. Fungal disease incidence along tree diversity gradients depends on latitude in European forests. Ecology and evolution, 6:8 2426-2438, (2016).	NA	0	1000000	1
Nguyen et al 2016(CARBET.spots)	D. Nguyen, B. Castagneyrol, H. Bruelheide, F. Bussotti, V. Guyot, H. Jactel, B. Jaroszewicz, F. Valladares, J. Stenlid, and J. Boberg. Fungal disease incidence along tree diversity gradients depends on latitude in European forests. Ecology and evolution, 6:8 2426-2438, (2016).	-0.111587	0.220262	1000000	0.0481683
Nguyen et al 2016(CASSAT.other fungi)	D. Nguyen, B. Castagneyrol, H. Bruelheide, F. Bussotti, V. Guyot, H. Jactel, B. Jaroszewicz, F. Valladares, J. Stenlid, and J. Boberg. Fungal disease incidence along tree diversity gradients depends on latitude in European forests. Ecology and evolution, 6:8 2426-2438, (2016).	NA	0.0950886	1000000	0.485734
Nguyen et al 2016(CASSAT.spots)	D. Nguyen, B. Castagneyrol, H. Bruelheide, F. Bussotti, V. Guyot, H. Jactel, B. Jaroszewicz, F. Valladares, J. Stenlid, and J. Boberg. Fungal disease incidence along tree diversity gradients depends on latitude in European forests. Ecology and evolution, 6:8 2426-2438, (2016).	-0.0153105	-0.0850577	1000000	0.529292
Nguyen et al 2016(FAGSYL.spots)	D. Nguyen, B. Castagneyrol, H. Bruelheide, F. Bussotti, V. Guyot, H. Jactel, B. Jaroszewicz, F. Valladares, J. Stenlid, and J. Boberg. Fungal disease incidence along tree diversity gradients depends on latitude in European forests. Ecology and evolution, 6:8 2426-2438, (2016).	NA	0.237471	1000000	0.00292765
Nguyen et al 2016(FRAEXC.other fungi)	D. Nguyen, B. Castagneyrol, H. Bruelheide, F. Bussotti, V. Guyot, H. Jactel, B. Jaroszewicz, F. Valladares, J. Stenlid, and J. Boberg. Fungal disease incidence along tree diversity gradients depends on latitude in European forests. Ecology and evolution, 6:8 2426-2438, (2016).	NA	0.189506	1000000	0.110857
Nguyen et al 2016(FRAEXC.spots)	D. Nguyen, B. Castagneyrol, H. Bruelheide, F. Bussotti, V. Guyot, H. Jactel, B. Jaroszewicz, F. Valladares, J. Stenlid, and J. Boberg. Fungal disease incidence along tree diversity gradients depends on latitude in European forests. Ecology and evolution, 6:8 2426-2438, (2016).	0.473749	0.209519	1000000	0.0773325
Nguyen et al 2016(OSTCAR.other fungi)	D. Nguyen, B. Castagneyrol, H. Bruelheide, F. Bussotti, V. Guyot, H. Jactel, B. Jaroszewicz, F. Valladares, J. Stenlid, and J. Boberg. Fungal disease incidence along tree diversity gradients depends on latitude in European forests. Ecology and evolution, 6:8 2426-2438, (2016).	NA	0.172161	1000000	0.231884
Nguyen et al 2016(OSTCAR.spots)	D. Nguyen, B. Castagneyrol, H. Bruelheide, F. Bussotti, V. Guyot, H. Jactel, B. Jaroszewicz, F. Valladares, J. Stenlid, and J. Boberg. Fungal disease incidence along tree diversity gradients depends on latitude in European forests. Ecology and evolution, 6:8 2426-2438, (2016).	0.437857	-0.297329	1000000	0.0359989
Nguyen et al 2016(PICABI.rust_cast)	D. Nguyen, B. Castagneyrol, H. Bruelheide, F. Bussotti, V. Guyot, H. Jactel, B. Jaroszewicz, F. Valladares, J. Stenlid, and J. Boberg. Fungal disease incidence along tree diversity gradients depends on latitude in European forests. Ecology and evolution, 6:8 2426-2438, (2016).	NA	-0.326699	1000000	7.24194e-07
Nguyen et al 2016(PINNIG.rust_cast)	D. Nguyen, B. Castagneyrol, H. Bruelheide, F. Bussotti, V. Guyot, H. Jactel, B. Jaroszewicz, F. Valladares, J. Stenlid, and J. Boberg. Fungal disease incidence along tree diversity gradients depends on latitude in European forests. Ecology and evolution, 6:8 2426-2438, (2016).	NA	-0.161252	1000000	0.175993
Nguyen et al 2016(QUECER.other fungi)	D. Nguyen, B. Castagneyrol, H. Bruelheide, F. Bussotti, V. Guyot, H. Jactel, B. Jaroszewicz, F. Valladares, J. Stenlid, and J. Boberg. Fungal disease incidence along tree diversity gradients depends on latitude in European forests. Ecology and evolution, 6:8 2426-2438, (2016).	NA	-0.250606	1000000	0.0555652
Nguyen et al 2016(QUECER.spots)	D. Nguyen, B. Castagneyrol, H. Bruelheide, F. Bussotti, V. Guyot, H. Jactel, B. Jaroszewicz, F. Valladares, J. Stenlid, and J. Boberg. Fungal disease incidence along tree diversity gradients depends on latitude in European forests. Ecology and evolution, 6:8 2426-2438, (2016).	-0.439205	-0.00121689	1000000	0.992448
Nguyen et al 2016(QUEILE.other fungi)	D. Nguyen, B. Castagneyrol, H. Bruelheide, F. Bussotti, V. Guyot, H. Jactel, B. Jaroszewicz, F. Valladares, J. Stenlid, and J. Boberg. Fungal disease incidence along tree diversity gradients depends on latitude in European forests. Ecology and evolution, 6:8 2426-2438, (2016).	-0.23652	0.111517	1000000	0.231297
Nguyen et al 2016(QUEILE.spots)	D. Nguyen, B. Castagneyrol, H. Bruelheide, F. Bussotti, V. Guyot, H. Jactel, B. Jaroszewicz, F. Valladares, J. Stenlid, and J. Boberg. Fungal disease incidence along tree diversity gradients depends on latitude in European forests. Ecology and evolution, 6:8 2426-2438, (2016).	-0.0710418	-0.105747	1000000	0.256485
Nguyen et al 2016(QUEPET.mildew)	D. Nguyen, B. Castagneyrol, H. Bruelheide, F. Bussotti, V. Guyot, H. Jactel, B. Jaroszewicz, F. Valladares, J. Stenlid, and J. Boberg. Fungal disease incidence along tree diversity gradients depends on latitude in European forests. Ecology and evolution, 6:8 2426-2438, (2016).	-0.400604	0.0329707	1000000	0.745956
Nguyen et al 2016(QUEPET.spots)	D. Nguyen, B. Castagneyrol, H. Bruelheide, F. Bussotti, V. Guyot, H. Jactel, B. Jaroszewicz, F. Valladares, J. Stenlid, and J. Boberg. Fungal disease incidence along tree diversity gradients depends on latitude in European forests. Ecology and evolution, 6:8 2426-2438, (2016).	-1.54396	0.0430477	1000000	0.67224
Nguyen et al 2016(QUEROB.mildew)	D. Nguyen, B. Castagneyrol, H. Bruelheide, F. Bussotti, V. Guyot, H. Jactel, B. Jaroszewicz, F. Valladares, J. Stenlid, and J. Boberg. Fungal disease incidence along tree diversity gradients depends on latitude in European forests. Ecology and evolution, 6:8 2426-2438, (2016).	-0.134863	0.1857	1000000	0.105889
Orrock et al 2011	J. L. Orrock, B. F. Allan, C. A. Drost, Biogeographic and Ecological Regulation of Disease: Prevalence of Sin Nombre Virus in Island Mice Is Related to Island Area, Precipitation, and Predator Richness. American Naturalist 177, 691-697 (2011).	-0.0864838	0.7	1000000	0.0532238
Piudo et al 2011	L. Piudo, M. J. Monteverde, R. S. Walker, R. J. Douglass, Rodent Community Structure and Andes Virus Infection in Sylvan and Peridomestic Habitats in Northwestern Patagonia, Argentina. Vector-Borne and Zoonotic Diseases 11, 315-324 (2011).	0.124951	-0.0968097	100	0.741981
Prusinski et al 2006	M. A. Prusinski et al., Habitat structure associated with Borrelia burgdorferi prevalence in small mammals in New York State. Environmental Entomology 35, 308-319 (2006).	1.08659	-0.20757	100	0.517414
Rendon et al 2014 (Fig 1a)	E. Rendón-Franco, C. Muñoz-García, E. Romero-Callejas, K. Moreno-Torres, G. Suzán, Effect of host species diversity on multiparasite systems in rodent communities. Parasitology Research 113, 447-450 (2014).	0.386688	-0.485714	1000	0.328723
Rendon et al 2014 (Fig 1b)	E. Rendón-Franco, C. Muñoz-García, E. Romero-Callejas, K. Moreno-Torres, G. Suzán, Effect of host species diversity on multiparasite systems in rodent communities. Parasitology Research 113, 447-450 (2014).	0.223128	-0.714286	1000	0.110787
Rendon et al 2014 (Fig 1c)	E. Rendón-Franco, C. Muñoz-García, E. Romero-Callejas, K. Moreno-Torres, G. Suzán, Effect of host species diversity on multiparasite systems in rodent communities. Parasitology Research 113, 447-450 (2014).	-0.307171	-0.0857143	1000	0.871743
Rendon et al 2014 (Fig 1d)	E. Rendón-Franco, C. Muñoz-García, E. Romero-Callejas, K. Moreno-Torres, G. Suzán, Effect of host species diversity on multiparasite systems in rodent communities. Parasitology Research 113, 447-450 (2014).	1.26034	-0.257143	1000	0.622787
Strauss et al 2017 (2009)	A.T. Strauss, M.S. Shocket, D.J. Civitello, J.L. Hite, R.M. Penczykowski, M.A. Duffy, C.E. Cáceres, and S.R. Hall. Habitat, predators, and hosts regulate disease in Daphnia through direct and indirect pathways. Ecol Monogr 86(4):393-411, (2016).	1.14929	-0.486068	10	0.0408335
Strauss et al 2017 (2010)	A.T. Strauss, M.S. Shocket, D.J. Civitello, J.L. Hite, R.M. Penczykowski, M.A. Duffy, C.E. Cáceres, and S.R. Hall. Habitat, predators, and hosts regulate disease in Daphnia through direct and indirect pathways. Ecol Monogr 86(4):393-411, (2016).	1.01011	-0.392857	10	0.147467
Strauss et al 2017 (2014)	A.T. Strauss, M.S. Shocket, D.J. Civitello, J.L. Hite, R.M. Penczykowski, M.A. Duffy, C.E. Cáceres, and S.R. Hall. Habitat, predators, and hosts regulate disease in Daphnia through direct and indirect pathways. Ecol Monogr 86(4):393-411, (2016).	0.749385	-0.435786	10	0.0204458
Suzan et al 2009	G. Suzan et al., Experimental Evidence for Reduced Rodent Diversity Causing Increased Hantavirus Prevalence. Plos One 4, (2009).	-0.335475	0.103245	10	0.703574
Venesky et al 2013	M.D. Venesky, X. Liu, E.L. Sauer, and J.R. Rohr, Linking manipulative experiments to field data to test the dilution effect, Journal of Animal Ecology 83(3): 557-565, (2014).	NA	NA	0.1	NA
Wood et al 2017 (chag10)	C.L. Wood, A. McInturff, H.S. Young, D. Kim, and K.D. Lafferty. Human infectious disease burdens decrease with urbanization but not with biodiversity. Phil Trans B 372(1722): 20160122, (2017).	-0.59923	0.47218	1000000	0.0355424
Wood et al 2017 (chag90)	C.L. Wood, A. McInturff, H.S. Young, D. Kim, and K.D. Lafferty. Human infectious disease burdens decrease with urbanization but not with biodiversity. Phil Trans B 372(1722): 20160122, (2017).	-0.562031	0.491729	1000000	0.0276582
Wood et al 2017 (cyst10)	C.L. Wood, A. McInturff, H.S. Young, D. Kim, and K.D. Lafferty. Human infectious disease burdens decrease with urbanization but not with biodiversity. Phil Trans B 372(1722): 20160122, (2017).	-0.46937	0.438619	1000000	0.00289909
Wood et al 2017 (cyst90)	C.L. Wood, A. McInturff, H.S. Young, D. Kim, and K.D. Lafferty. Human infectious disease burdens decrease with urbanization but not with biodiversity. Phil Trans B 372(1722): 20160122, (2017).	-0.555371	0.472918	1000000	0.000304796
Wood et al 2017 (dengue10)	C.L. Wood, A. McInturff, H.S. Young, D. Kim, and K.D. Lafferty. Human infectious disease burdens decrease with urbanization but not with biodiversity. Phil Trans B 372(1722): 20160122, (2017).	-0.767348	0.125979	1000000	0.337492
Wood et al 2017 (dengue90)	C.L. Wood, A. McInturff, H.S. Young, D. Kim, and K.D. Lafferty. Human infectious disease burdens decrease with urbanization but not with biodiversity. Phil Trans B 372(1722): 20160122, (2017).	-0.369992	-0.00511253	1000000	0.969075
Wood et al 2017 (ech10)	C.L. Wood, A. McInturff, H.S. Young, D. Kim, and K.D. Lafferty. Human infectious disease burdens decrease with urbanization but not with biodiversity. Phil Trans B 372(1722): 20160122, (2017).	-0.134981	0.102558	1000000	0.589685
Wood et al 2017 (ech90)	C.L. Wood, A. McInturff, H.S. Young, D. Kim, and K.D. Lafferty. Human infectious disease burdens decrease with urbanization but not with biodiversity. Phil Trans B 372(1722): 20160122, (2017).	0.122967	-0.0122358	1000000	0.948833
Wood et al 2017 (fbtrem10)	C.L. Wood, A. McInturff, H.S. Young, D. Kim, and K.D. Lafferty. Human infectious disease burdens decrease with urbanization but not with biodiversity. Phil Trans B 372(1722): 20160122, (2017).	-1.00102	0.502718	1000000	0.0122892
Wood et al 2017 (fbtrem90)	C.L. Wood, A. McInturff, H.S. Young, D. Kim, and K.D. Lafferty. Human infectious disease burdens decrease with urbanization but not with biodiversity. Phil Trans B 372(1722): 20160122, (2017).	-0.299575	0.479217	1000000	0.0178187
Wood et al 2017 (leish10)	C.L. Wood, A. McInturff, H.S. Young, D. Kim, and K.D. Lafferty. Human infectious disease burdens decrease with urbanization but not with biodiversity. Phil Trans B 372(1722): 20160122, (2017).	-0.0632443	0.19725	1000000	0.263497
Wood et al 2017 (leish90)	C.L. Wood, A. McInturff, H.S. Young, D. Kim, and K.D. Lafferty. Human infectious disease burdens decrease with urbanization but not with biodiversity. Phil Trans B 372(1722): 20160122, (2017).	-0.0531923	0.163636	1000000	0.355111
Wood et al 2017 (lf10)	C.L. Wood, A. McInturff, H.S. Young, D. Kim, and K.D. Lafferty. Human infectious disease burdens decrease with urbanization but not with biodiversity. Phil Trans B 372(1722): 20160122, (2017).	-0.0987725	0.142857	1000000	0.525942
Wood et al 2017 (lf90)	C.L. Wood, A. McInturff, H.S. Young, D. Kim, and K.D. Lafferty. Human infectious disease burdens decrease with urbanization but not with biodiversity. Phil Trans B 372(1722): 20160122, (2017).	0.10842	0.00692308	1000000	0.973799
Wood et al 2017 (mal10)	C.L. Wood, A. McInturff, H.S. Young, D. Kim, and K.D. Lafferty. Human infectious disease burdens decrease with urbanization but not with biodiversity. Phil Trans B 372(1722): 20160122, (2017).	0	0.484912	1000000	8.62013e-05
Wood et al 2017 (mal90)	C.L. Wood, A. McInturff, H.S. Young, D. Kim, and K.D. Lafferty. Human infectious disease burdens decrease with urbanization but not with biodiversity. Phil Trans B 372(1722): 20160122, (2017).	-0.112168	0.468852	1000000	0.000157818
Wood et al 2017 (rb10)	C.L. Wood, A. McInturff, H.S. Young, D. Kim, and K.D. Lafferty. Human infectious disease burdens decrease with urbanization but not with biodiversity. Phil Trans B 372(1722): 20160122, (2017).	-1.5528	0.195832	1000000	0.133728
Wood et al 2017 (rb90)	C.L. Wood, A. McInturff, H.S. Young, D. Kim, and K.D. Lafferty. Human infectious disease burdens decrease with urbanization but not with biodiversity. Phil Trans B 372(1722): 20160122, (2017).	-0.702476	0.271353	1000000	0.0359757
Wood et al 2017 (sch10)	C.L. Wood, A. McInturff, H.S. Young, D. Kim, and K.D. Lafferty. Human infectious disease burdens decrease with urbanization but not with biodiversity. Phil Trans B 372(1722): 20160122, (2017).	0.575894	-0.534066	1000000	0.0491599
Wood et al 2017 (sch90)	C.L. Wood, A. McInturff, H.S. Young, D. Kim, and K.D. Lafferty. Human infectious disease burdens decrease with urbanization but not with biodiversity. Phil Trans B 372(1722): 20160122, (2017).	0.450018	-0.353846	1000000	0.21454
Wood et al 2017 (typh10)	C.L. Wood, A. McInturff, H.S. Young, D. Kim, and K.D. Lafferty. Human infectious disease burdens decrease with urbanization but not with biodiversity. Phil Trans B 372(1722): 20160122, (2017).	-0.873321	0.352265	1000000	0.00577461
Wood et al 2017 (typh90)	C.L. Wood, A. McInturff, H.S. Young, D. Kim, and K.D. Lafferty. Human infectious disease burdens decrease with urbanization but not with biodiversity. Phil Trans B 372(1722): 20160122, (2017).	-0.146531	0.219839	1000000	0.0914575
Xavier et al 2012 (Hemoculture)	S. C. d. C. Xavier et al., Lower Richness of Small Wild Mammal Species and Chagas Disease Risk. PLoS Negl Trop Dis 6, e1647 (2012).	0.991881	-0.225261	1000	0.289911
Xavier et al 2012 (IFAT)	S. C. d. C. Xavier et al., Lower Richness of Small Wild Mammal Species and Chagas Disease Risk. PLoS Negl Trop Dis 6, e1647 (2012).	0.738434	-0.424457	1000	0.0387046
Young et al 2017 (Anaplasma)	H.S. Young, et al. Interacting effects of land use and climate on rodent-borne pathogens in central Kenya. Phil Trans B 372(1722): 20160116, (2017).	-0.8076	0.209883	1000	0.0446404
Young et al 2017 (Bartonella)	H.S. Young, et al. Interacting effects of land use and climate on rodent-borne pathogens in central Kenya. Phil Trans B 372(1722): 20160116, (2017).	-0.774374	0.277061	1000	0.00750189
Young et al 2017 (Borrelia)	H.S. Young, et al. Interacting effects of land use and climate on rodent-borne pathogens in central Kenya. Phil Trans B 372(1722): 20160116, (2017).	-0.921501	0.404184	1000	6.45096e-05
Young et al 2017 (Coxiella)	H.S. Young, et al. Interacting effects of land use and climate on rodent-borne pathogens in central Kenya. Phil Trans B 372(1722): 20160116, (2017).	-1.99587	0.0730882	1000	0.488699
Young et al 2017 (Hapatozoon)	H.S. Young, et al. Interacting effects of land use and climate on rodent-borne pathogens in central Kenya. Phil Trans B 372(1722): 20160116, (2017).	-0.99249	0.459343	1000	4.11021e-06
Young et al 2017 (Theilieria)	H.S. Young, et al. Interacting effects of land use and climate on rodent-borne pathogens in central Kenya. Phil Trans B 372(1722): 20160116, (2017).	-0.376003	0.0950218	1000	0.36759
Zimmerman et al 2017 (metacercariae)	M.R. Zimmermann, K.E. Luth, and G.W. Esch, Snail species diversity impacts the infection patterns of Echinostoma spp.: Examples from field collected data. Acta parasitologica 62(3):493-501, (2017).	NA	NA	10000	NA
Zimmerman et al 2017 (miracidia)	M.R. Zimmermann, K.E. Luth, and G.W. Esch, Snail species diversity impacts the infection patterns of Echinostoma spp.: Examples from field collected data. Acta parasitologica 62(3):493-501, (2017).	NA	NA	10000	NA

## Sheet: Figure 5 Data
Study	Manuscript	Pearson.skewness	Constrained.skewness
Clay et al 2009	C. A. Clay, E. M. Lehmer, S. S. Jeor, M. D. Dearing, Sin Nombre Virus and Rodent Species Diversity: A Test of the Dilution and Amplification Hypotheses. Plos One 4, (2009).	0.335716	-0.00220909
Derne et al 2011	B. T. Derne, E. J. Fearnley, C. L. Lau, S. Paynter, P. Weinstein, Biodiversity and leptospirosis risk: A case of pathogen regulation? Medical Hypotheses 77, 339-344 (2011).	0.761933	1.19466
Dizney and Ruedas 2009	L. J. Dizney, L. A. Ruedas, Increased Host Species Diversity and Decreased Prevalence of Sin Nombre Virus. Emerging Infectious Diseases 15, 1012-1018 (2009).	-0.577896	-0.267515
Ecke et al 2017	F. Ecke, D.G. Angeler, M. Magnusson, H. Khalil, and B. Hörnfeldt. Dampening of population cycles in voles affects small mammal community structure, decreases diversity, and increases prevalence of a zoonotic disease. Ecology and evolution 7(14):5331-5342, (2017).	0.999826	0.324665
Ezenwa et al 2006 Human WNV (Fig 3) 2002	V. O. Ezenwa, M. S. Godsey, R. J. King, S. C. Guptill, Avian diversity and West Nile virus: testing associations between biodiversity and infectious disease risk. Proceedings of the Royal Society B-Biological Sciences 273, 109-117 (2006).	0.293429	0.107281
Ezenwa et al 2006 Human WNV (Fig 3) 2003	V. O. Ezenwa, M. S. Godsey, R. J. King, S. C. Guptill, Avian diversity and West Nile virus: testing associations between biodiversity and infectious disease risk. Proceedings of the Royal Society B-Biological Sciences 273, 109-117 (2006).	0.154458	-0.128421
Foley et al 2009 (mammal richness)	J. E. Foley, N. C. Nieto, P. Foley, Emergence of Tick-Borne Granulocytic Anaplasmosis Associated with Habitat Type and Forest Change in Northern California. American Journal of Tropical Medicine and Hygiene 81, 1132-1140 (2009).	-1.51944	NA
Foley et al 2009 (mammal Simpson's)	J. E. Foley, N. C. Nieto, P. Foley, Emergence of Tick-Borne Granulocytic Anaplasmosis Associated with Habitat Type and Forest Change in Northern California. American Journal of Tropical Medicine and Hygiene 81, 1132-1140 (2009).	NA	NA
Foley et al 2014	J. Foley, J. Piovia-Scott. "Vector biodiversity did not associate with tick-borne pathogen prevalence in small mammal communities in northern and central California." Ticks and tick-borne diseases 5(3):299-304, (2014).	-0.174886	-0.864194
Frank et al 2016 (AG)	H.K. Frank , C.D. Mendenhall, S.D. Judson, G.C. Daily, and E.A. Hadly. Anthropogenic impacts on Costa Rican bat parasitism are sex specific. Ecology and evolution 6(14):4898-4909, (2016).	-0.127294	-0.335286
Frank et al 2016 (AJ)	H.K. Frank , C.D. Mendenhall, S.D. Judson, G.C. Daily, and E.A. Hadly. Anthropogenic impacts on Costa Rican bat parasitism are sex specific. Ecology and evolution 6(14):4898-4909, (2016).	NA	NA
Frank et al 2016 (AL)	H.K. Frank , C.D. Mendenhall, S.D. Judson, G.C. Daily, and E.A. Hadly. Anthropogenic impacts on Costa Rican bat parasitism are sex specific. Ecology and evolution 6(14):4898-4909, (2016).	NA	NA
Frank et al 2016 (APW)	H.K. Frank , C.D. Mendenhall, S.D. Judson, G.C. Daily, and E.A. Hadly. Anthropogenic impacts on Costa Rican bat parasitism are sex specific. Ecology and evolution 6(14):4898-4909, (2016).	NA	NA
Frank et al 2016 (CC)	H.K. Frank , C.D. Mendenhall, S.D. Judson, G.C. Daily, and E.A. Hadly. Anthropogenic impacts on Costa Rican bat parasitism are sex specific. Ecology and evolution 6(14):4898-4909, (2016).	NA	NA
Frank et al 2016 (CP)	H.K. Frank , C.D. Mendenhall, S.D. Judson, G.C. Daily, and E.A. Hadly. Anthropogenic impacts on Costa Rican bat parasitism are sex specific. Ecology and evolution 6(14):4898-4909, (2016).	NA	NA
Frank et al 2016 (CS)	H.K. Frank , C.D. Mendenhall, S.D. Judson, G.C. Daily, and E.A. Hadly. Anthropogenic impacts on Costa Rican bat parasitism are sex specific. Ecology and evolution 6(14):4898-4909, (2016).	NA	NA
Frank et al 2016 (DR)	H.K. Frank , C.D. Mendenhall, S.D. Judson, G.C. Daily, and E.A. Hadly. Anthropogenic impacts on Costa Rican bat parasitism are sex specific. Ecology and evolution 6(14):4898-4909, (2016).	-0.14498	-0.692971
Frank et al 2016 (GC)	H.K. Frank , C.D. Mendenhall, S.D. Judson, G.C. Daily, and E.A. Hadly. Anthropogenic impacts on Costa Rican bat parasitism are sex specific. Ecology and evolution 6(14):4898-4909, (2016).	NA	NA
Frank et al 2016 (GS)	H.K. Frank , C.D. Mendenhall, S.D. Judson, G.C. Daily, and E.A. Hadly. Anthropogenic impacts on Costa Rican bat parasitism are sex specific. Ecology and evolution 6(14):4898-4909, (2016).	NA	NA
Frank et al 2016 (HU)	H.K. Frank , C.D. Mendenhall, S.D. Judson, G.C. Daily, and E.A. Hadly. Anthropogenic impacts on Costa Rican bat parasitism are sex specific. Ecology and evolution 6(14):4898-4909, (2016).	-0.00507328	-0.292821
Frank et al 2016 (LR)	H.K. Frank , C.D. Mendenhall, S.D. Judson, G.C. Daily, and E.A. Hadly. Anthropogenic impacts on Costa Rican bat parasitism are sex specific. Ecology and evolution 6(14):4898-4909, (2016).	0.305944	0.120995
Frank et al 2016 (MI1)	H.K. Frank , C.D. Mendenhall, S.D. Judson, G.C. Daily, and E.A. Hadly. Anthropogenic impacts on Costa Rican bat parasitism are sex specific. Ecology and evolution 6(14):4898-4909, (2016).	NA	NA
Frank et al 2016 (MK)	H.K. Frank , C.D. Mendenhall, S.D. Judson, G.C. Daily, and E.A. Hadly. Anthropogenic impacts on Costa Rican bat parasitism are sex specific. Ecology and evolution 6(14):4898-4909, (2016).	-0.950107	0.732906
Frank et al 2016 (PD)	H.K. Frank , C.D. Mendenhall, S.D. Judson, G.C. Daily, and E.A. Hadly. Anthropogenic impacts on Costa Rican bat parasitism are sex specific. Ecology and evolution 6(14):4898-4909, (2016).	NA	-0.0166544
Frank et al 2016 (PP)	H.K. Frank , C.D. Mendenhall, S.D. Judson, G.C. Daily, and E.A. Hadly. Anthropogenic impacts on Costa Rican bat parasitism are sex specific. Ecology and evolution 6(14):4898-4909, (2016).	NA	-0.0349276
Frank et al 2016 (PV)	H.K. Frank , C.D. Mendenhall, S.D. Judson, G.C. Daily, and E.A. Hadly. Anthropogenic impacts on Costa Rican bat parasitism are sex specific. Ecology and evolution 6(14):4898-4909, (2016).	0.745685	NA
Frank et al 2016 (SLi)	H.K. Frank , C.D. Mendenhall, S.D. Judson, G.C. Daily, and E.A. Hadly. Anthropogenic impacts on Costa Rican bat parasitism are sex specific. Ecology and evolution 6(14):4898-4909, (2016).	0.468731	0.81231
Frank et al 2016 (UB)	H.K. Frank , C.D. Mendenhall, S.D. Judson, G.C. Daily, and E.A. Hadly. Anthropogenic impacts on Costa Rican bat parasitism are sex specific. Ecology and evolution 6(14):4898-4909, (2016).	NA	NA
Frank et al 2016 (VT)	H.K. Frank , C.D. Mendenhall, S.D. Judson, G.C. Daily, and E.A. Hadly. Anthropogenic impacts on Costa Rican bat parasitism are sex specific. Ecology and evolution 6(14):4898-4909, (2016).	NA	NA
Han et al 2015 (A)	B.A. Han, J.L. Kerby, C.L. Searle, A. Storfer, and A.R. Blaustein. Host species composition influences infection severity among amphibians in the absence of spillover transmission. Ecology and evolution 5(7):1432-1439, (2015).	NA	0.284521
Han et al 2015 (P)	B.A. Han, J.L. Kerby, C.L. Searle, A. Storfer, and A.R. Blaustein. Host species composition influences infection severity among amphibians in the absence of spillover transmission. Ecology and evolution 5(7):1432-1439, (2015).	NA	-0.253481
Han et al 2015 (R)	B.A. Han, J.L. Kerby, C.L. Searle, A. Storfer, and A.R. Blaustein. Host species composition influences infection severity among amphibians in the absence of spillover transmission. Ecology and evolution 5(7):1432-1439, (2015).	NA	-0.00120024
Hantsch et al 2013 E alphitoides load (Fig 2a)	L. Hantsch, U. Braun, M. Scherer-Lorenzen, H. Bruelheide, Species richness and species identity effects on occurrence of foliar fungal pathogens in a tree diversity experiment. Ecosphere 4, (2013).	0.0677228	-0.00135058
Hantsch et al 2013 E hypophylla on Quercus load (Fig 2a)	L. Hantsch, U. Braun, M. Scherer-Lorenzen, H. Bruelheide, Species richness and species identity effects on occurrence of foliar fungal pathogens in a tree diversity experiment. Ecosphere 4, (2013).	0.441427	0.427646
Hantsch et al 2013 P orbiculata on Fagus load (Fig 2b)	L. Hantsch, U. Braun, M. Scherer-Lorenzen, H. Bruelheide, Species richness and species identity effects on occurrence of foliar fungal pathogens in a tree diversity experiment. Ecosphere 4, (2013).	0.766985	0.681134
Hantsch et al 2014 (Qp.2010)	L. Hantsch, S. Bien, S. Radatz, U. Braun, H. Auge, and H. Bruelheide. Tree diversity and the role of non‐host neighbour tree species in reducing fungal pathogen infestation. J Ecol 102(6):1673-1687, (2014).	0.0757752	0.402837
Hantsch et al 2014 (Qp.2011)	L. Hantsch, S. Bien, S. Radatz, U. Braun, H. Auge, and H. Bruelheide. Tree diversity and the role of non‐host neighbour tree species in reducing fungal pathogen infestation. J Ecol 102(6):1673-1687, (2014).	0.215109	-0.0165377
Hantsch et al 2014 (Qp.2012)	L. Hantsch, S. Bien, S. Radatz, U. Braun, H. Auge, and H. Bruelheide. Tree diversity and the role of non‐host neighbour tree species in reducing fungal pathogen infestation. J Ecol 102(6):1673-1687, (2014).	-0.0731054	-0.148865
Hantsch et al 2014 (Tc.2010)	L. Hantsch, S. Bien, S. Radatz, U. Braun, H. Auge, and H. Bruelheide. Tree diversity and the role of non‐host neighbour tree species in reducing fungal pathogen infestation. J Ecol 102(6):1673-1687, (2014).	0.10151	0.0292802
Hantsch et al 2014 (Tc.2011)	L. Hantsch, S. Bien, S. Radatz, U. Braun, H. Auge, and H. Bruelheide. Tree diversity and the role of non‐host neighbour tree species in reducing fungal pathogen infestation. J Ecol 102(6):1673-1687, (2014).	0.0233254	-0.0870027
Hantsch et al 2014 (Tc.2012)	L. Hantsch, S. Bien, S. Radatz, U. Braun, H. Auge, and H. Bruelheide. Tree diversity and the role of non‐host neighbour tree species in reducing fungal pathogen infestation. J Ecol 102(6):1673-1687, (2014).	0.329287	0.177137
Hydeman et al 2017	M.E. Hydeman, A.V. Longo, G. Velo‐Antón, D. Rodriguez, K.R. Zamudio, and R.C. Bell. Prevalence and genetic diversity of Batrachochytrium dendrobatidis in Central African island and continental amphibian communities. Ecology and evolution 7(19):7729-7738, (2017).	-0.130563	0.0327056
Kedem et al 2014 (BART2)	H. Kedem, C. Cohen, I. Messika, M. Einav, S. Pilosof, and H. Hawlena. Multiple effects of host‐species diversity on coexisting host‐specific and host‐opportunistic microbes. Ecology 95(5):1173-1183, (2014).	NA	-0.117782
Kedem et al 2014 (MH)	H. Kedem, C. Cohen, I. Messika, M. Einav, S. Pilosof, and H. Hawlena. Multiple effects of host‐species diversity on coexisting host‐specific and host‐opportunistic microbes. Ecology 95(5):1173-1183, (2014).	NA	0.328554
Kilonzo et al 2013 (Cryptosporidium)	C. Kilonzo et al., Fecal Shedding of Zoonotic Food-Borne Pathogens by Wild Rodents in a Major Agricultural Region of the Central California Coast. Applied and Environmental Microbiology 79, 6337-6344 (2013).	0.314609	-0.00137323
Kilonzo et al 2013 (E. coli)	C. Kilonzo et al., Fecal Shedding of Zoonotic Food-Borne Pathogens by Wild Rodents in a Major Agricultural Region of the Central California Coast. Applied and Environmental Microbiology 79, 6337-6344 (2013).	NA	NA
Kilonzo et al 2013 (Giardia)	C. Kilonzo et al., Fecal Shedding of Zoonotic Food-Borne Pathogens by Wild Rodents in a Major Agricultural Region of the Central California Coast. Applied and Environmental Microbiology 79, 6337-6344 (2013).	0.0723172	-0.0284864
Kilonzo et al 2013 (Salmonella)	C. Kilonzo et al., Fecal Shedding of Zoonotic Food-Borne Pathogens by Wild Rodents in a Major Agricultural Region of the Central California Coast. Applied and Environmental Microbiology 79, 6337-6344 (2013).	1.2982	-0.0108735
Knops et al 2002 Lespedeza	J. M. H. Knops et al., Effects of plant species richness on invasion dynamics, disease outbreaks, insect abundances and diversity. Ecology Letters 2, 286-293 (1999).	0.449318	0.674335
Knops et al 2002 Liatris	J. M. H. Knops et al., Effects of plant species richness on invasion dynamics, disease outbreaks, insect abundances and diversity. Ecology Letters 2, 286-293 (1999).	2.99322	-0.033652
Knops et al 2002 Monarda	J. M. H. Knops et al., Effects of plant species richness on invasion dynamics, disease outbreaks, insect abundances and diversity. Ecology Letters 2, 286-293 (1999).	0.217407	-0.0143897
Knops et al 2002 Schizochyrium	J. M. H. Knops et al., Effects of plant species richness on invasion dynamics, disease outbreaks, insect abundances and diversity. Ecology Letters 2, 286-293 (1999).	0.36809	0.226727
LaCroix et al 2014	C. Lacroix et al., Non-random biodiversity loss underlies predictable increases in viral disease prevalence. Journal of the Royal Society Interface 11, (2014).	0.865234	0.312708
Lagrue et al 2015 (Apatemon)	C. Lagrue, R. Poulin. Local diversity reduces infection risk across multiple freshwater host‐parasite associations. Freshwater biology 60(11), 2445-2454, (2015).	-8.82006e-16	-0.210819
Lagrue et al 2015 (Coitocaecum)	C. Lagrue, R. Poulin. Local diversity reduces infection risk across multiple freshwater host‐parasite associations. Freshwater biology 60(11), 2445-2454, (2015).	0.187412	-0.155064
Lagrue et al 2015 (Maritrema)	C. Lagrue, R. Poulin. Local diversity reduces infection risk across multiple freshwater host‐parasite associations. Freshwater biology 60(11), 2445-2454, (2015).	0.207207	-0.198034
Lagrue et al 2015 (Microphalloidea)	C. Lagrue, R. Poulin. Local diversity reduces infection risk across multiple freshwater host‐parasite associations. Freshwater biology 60(11), 2445-2454, (2015).	0.126481	-0.0477315
Lagrue et al 2015 (Microphallus)	C. Lagrue, R. Poulin. Local diversity reduces infection risk across multiple freshwater host‐parasite associations. Freshwater biology 60(11), 2445-2454, (2015).	0.0303999	-0.274274
Lagrue et al 2015 (Pronocephalid I)	C. Lagrue, R. Poulin. Local diversity reduces infection risk across multiple freshwater host‐parasite associations. Freshwater biology 60(11), 2445-2454, (2015).	-0.194206	-0.166233
Lagrue et al 2015 (Pronocephalid IV)	C. Lagrue, R. Poulin. Local diversity reduces infection risk across multiple freshwater host‐parasite associations. Freshwater biology 60(11), 2445-2454, (2015).	NA	-0.27239
Lagrue et al 2015 (Stegodexamene)	C. Lagrue, R. Poulin. Local diversity reduces infection risk across multiple freshwater host‐parasite associations. Freshwater biology 60(11), 2445-2454, (2015).	0.000643501	-0.22305
Lagrue et al 2015 (Telogaster)	C. Lagrue, R. Poulin. Local diversity reduces infection risk across multiple freshwater host‐parasite associations. Freshwater biology 60(11), 2445-2454, (2015).	0.0386995	-0.157101
Lagrue et al 2015 (Tylodelphys)	C. Lagrue, R. Poulin. Local diversity reduces infection risk across multiple freshwater host‐parasite associations. Freshwater biology 60(11), 2445-2454, (2015).	-0.0184259	-0.286667
Lagrue et al 2015 (Unidentified)	C. Lagrue, R. Poulin. Local diversity reduces infection risk across multiple freshwater host‐parasite associations. Freshwater biology 60(11), 2445-2454, (2015).	0.0865926	-0.256658
Levine et al 2017	R.S. Levine, D.L. Hedeen, M.W. Hedeen, G.L. Hamer, D.G. Mead, and U.D. Kitron. Avian species diversity and transmission of West Nile virus in Atlanta, Georgia. Parasites & vectors 10(1):62, (2017).	0.209261	-0.12895
Liu et al 2016 (AP.blight)	X.Liu, S. Lyu, S. Zhou, and C.J. Bradshaw, Warming and fertilization alter the dilution effect of host diversity on disease severity. Ecology, 97(7), pp.1680-1689, (2016).	0.880062	NA
Liu et al 2016 (AP.bspot)	X.Liu, S. Lyu, S. Zhou, and C.J. Bradshaw, Warming and fertilization alter the dilution effect of host diversity on disease severity. Ecology, 97(7), pp.1680-1689, (2016).	0.318462	0.0661229
Liu et al 2016 (AP.lspot)	X.Liu, S. Lyu, S. Zhou, and C.J. Bradshaw, Warming and fertilization alter the dilution effect of host diversity on disease severity. Ecology, 97(7), pp.1680-1689, (2016).	0.312224	NA
Liu et al 2016 (AP.mildew)	X.Liu, S. Lyu, S. Zhou, and C.J. Bradshaw, Warming and fertilization alter the dilution effect of host diversity on disease severity. Ecology, 97(7), pp.1680-1689, (2016).	0.462961	-0.0373031
Liu et al 2016 (AR.blight)	X.Liu, S. Lyu, S. Zhou, and C.J. Bradshaw, Warming and fertilization alter the dilution effect of host diversity on disease severity. Ecology, 97(7), pp.1680-1689, (2016).	NA	NA
Liu et al 2016 (AR.bspot)	X.Liu, S. Lyu, S. Zhou, and C.J. Bradshaw, Warming and fertilization alter the dilution effect of host diversity on disease severity. Ecology, 97(7), pp.1680-1689, (2016).	0.191899	-0.0872923
Liu et al 2016 (AR.lspot)	X.Liu, S. Lyu, S. Zhou, and C.J. Bradshaw, Warming and fertilization alter the dilution effect of host diversity on disease severity. Ecology, 97(7), pp.1680-1689, (2016).	0.529626	-0.0593159
Liu et al 2016 (AT.blight)	X.Liu, S. Lyu, S. Zhou, and C.J. Bradshaw, Warming and fertilization alter the dilution effect of host diversity on disease severity. Ecology, 97(7), pp.1680-1689, (2016).	NA	NA
Liu et al 2016 (AT.bspot)	X.Liu, S. Lyu, S. Zhou, and C.J. Bradshaw, Warming and fertilization alter the dilution effect of host diversity on disease severity. Ecology, 97(7), pp.1680-1689, (2016).	0.281606	-0.0431904
Liu et al 2016 (AT.lspot)	X.Liu, S. Lyu, S. Zhou, and C.J. Bradshaw, Warming and fertilization alter the dilution effect of host diversity on disease severity. Ecology, 97(7), pp.1680-1689, (2016).	3.48274	-0.0143111
Liu et al 2016 (EN.rusts)	X.Liu, S. Lyu, S. Zhou, and C.J. Bradshaw, Warming and fertilization alter the dilution effect of host diversity on disease severity. Ecology, 97(7), pp.1680-1689, (2016).	0.845354	NA
Liu et al 2016 (EN.smuts)	X.Liu, S. Lyu, S. Zhou, and C.J. Bradshaw, Warming and fertilization alter the dilution effect of host diversity on disease severity. Ecology, 97(7), pp.1680-1689, (2016).	0.801738	0.748068
Liu et al 2016 (EN.spot)	X.Liu, S. Lyu, S. Zhou, and C.J. Bradshaw, Warming and fertilization alter the dilution effect of host diversity on disease severity. Ecology, 97(7), pp.1680-1689, (2016).	-0.738211	-0.863871
Liu et al 2016 (FS.blight)	X.Liu, S. Lyu, S. Zhou, and C.J. Bradshaw, Warming and fertilization alter the dilution effect of host diversity on disease severity. Ecology, 97(7), pp.1680-1689, (2016).	1.24095	-0.0741298
Liu et al 2016 (FS.lspot)	X.Liu, S. Lyu, S. Zhou, and C.J. Bradshaw, Warming and fertilization alter the dilution effect of host diversity on disease severity. Ecology, 97(7), pp.1680-1689, (2016).	0.785033	-0.00651523
Liu et al 2016 (FS.mildew)	X.Liu, S. Lyu, S. Zhou, and C.J. Bradshaw, Warming and fertilization alter the dilution effect of host diversity on disease severity. Ecology, 97(7), pp.1680-1689, (2016).	NA	NA
Liu et al 2016 (FS.rusts)	X.Liu, S. Lyu, S. Zhou, and C.J. Bradshaw, Warming and fertilization alter the dilution effect of host diversity on disease severity. Ecology, 97(7), pp.1680-1689, (2016).	-0.0165693	NA
Liu et al 2016 (KH.blight)	X.Liu, S. Lyu, S. Zhou, and C.J. Bradshaw, Warming and fertilization alter the dilution effect of host diversity on disease severity. Ecology, 97(7), pp.1680-1689, (2016).	0.756828	-0.00615509
Liu et al 2016 (KH.mildew)	X.Liu, S. Lyu, S. Zhou, and C.J. Bradshaw, Warming and fertilization alter the dilution effect of host diversity on disease severity. Ecology, 97(7), pp.1680-1689, (2016).	NA	NA
Liu et al 2016 (KH.rust)	X.Liu, S. Lyu, S. Zhou, and C.J. Bradshaw, Warming and fertilization alter the dilution effect of host diversity on disease severity. Ecology, 97(7), pp.1680-1689, (2016).	0.366602	-0.348537
Liu et al 2016 (KH.spots)	X.Liu, S. Lyu, S. Zhou, and C.J. Bradshaw, Warming and fertilization alter the dilution effect of host diversity on disease severity. Ecology, 97(7), pp.1680-1689, (2016).	1.12239	-0.0112868
Liu et al 2016 (KL.blight)	X.Liu, S. Lyu, S. Zhou, and C.J. Bradshaw, Warming and fertilization alter the dilution effect of host diversity on disease severity. Ecology, 97(7), pp.1680-1689, (2016).	0.837491	0.615244
Liu et al 2016 (KL.bspot)	X.Liu, S. Lyu, S. Zhou, and C.J. Bradshaw, Warming and fertilization alter the dilution effect of host diversity on disease severity. Ecology, 97(7), pp.1680-1689, (2016).	0.371986	0.113113
Liu et al 2016 (KL.lspot)	X.Liu, S. Lyu, S. Zhou, and C.J. Bradshaw, Warming and fertilization alter the dilution effect of host diversity on disease severity. Ecology, 97(7), pp.1680-1689, (2016).	-1.14111	-0.861747
Liu et al 2016 (KL.rusts)	X.Liu, S. Lyu, S. Zhou, and C.J. Bradshaw, Warming and fertilization alter the dilution effect of host diversity on disease severity. Ecology, 97(7), pp.1680-1689, (2016).	NA	NA
Liu et al 2016 (PP.bspot)	X.Liu, S. Lyu, S. Zhou, and C.J. Bradshaw, Warming and fertilization alter the dilution effect of host diversity on disease severity. Ecology, 97(7), pp.1680-1689, (2016).	2.59888	NA
Liu et al 2016 (PP.lspot)	X.Liu, S. Lyu, S. Zhou, and C.J. Bradshaw, Warming and fertilization alter the dilution effect of host diversity on disease severity. Ecology, 97(7), pp.1680-1689, (2016).	-0.0506606	-0.00499126
Liu et al 2016 (PP.mildew)	X.Liu, S. Lyu, S. Zhou, and C.J. Bradshaw, Warming and fertilization alter the dilution effect of host diversity on disease severity. Ecology, 97(7), pp.1680-1689, (2016).	1.68442	0.795575
Liu et al 2016 (PP.rusts)	X.Liu, S. Lyu, S. Zhou, and C.J. Bradshaw, Warming and fertilization alter the dilution effect of host diversity on disease severity. Ecology, 97(7), pp.1680-1689, (2016).	-0.759857	-1.04379
Liu et al 2016 (SN.bspot)	X.Liu, S. Lyu, S. Zhou, and C.J. Bradshaw, Warming and fertilization alter the dilution effect of host diversity on disease severity. Ecology, 97(7), pp.1680-1689, (2016).	0.1869	0.531034
Liu et al 2016 (SN.dmildew)	X.Liu, S. Lyu, S. Zhou, and C.J. Bradshaw, Warming and fertilization alter the dilution effect of host diversity on disease severity. Ecology, 97(7), pp.1680-1689, (2016).	NA	NA
Liu et al 2016 (SN.lspot)	X.Liu, S. Lyu, S. Zhou, and C.J. Bradshaw, Warming and fertilization alter the dilution effect of host diversity on disease severity. Ecology, 97(7), pp.1680-1689, (2016).	0.674276	0.6396
Liu et al 2016 (SS.bspot)	X.Liu, S. Lyu, S. Zhou, and C.J. Bradshaw, Warming and fertilization alter the dilution effect of host diversity on disease severity. Ecology, 97(7), pp.1680-1689, (2016).	0.974879	0.942177
Liu et al 2016 (SS.lspot)	X.Liu, S. Lyu, S. Zhou, and C.J. Bradshaw, Warming and fertilization alter the dilution effect of host diversity on disease severity. Ecology, 97(7), pp.1680-1689, (2016).	NA	NA
Liu et al 2016 (SS.rusts)	X.Liu, S. Lyu, S. Zhou, and C.J. Bradshaw, Warming and fertilization alter the dilution effect of host diversity on disease severity. Ecology, 97(7), pp.1680-1689, (2016).	1.13627	0.509079
Liu et al 2016 (TL.bspot)	X.Liu, S. Lyu, S. Zhou, and C.J. Bradshaw, Warming and fertilization alter the dilution effect of host diversity on disease severity. Ecology, 97(7), pp.1680-1689, (2016).	-0.197289	-0.136918
Liu et al 2016 (TL.lspot)	X.Liu, S. Lyu, S. Zhou, and C.J. Bradshaw, Warming and fertilization alter the dilution effect of host diversity on disease severity. Ecology, 97(7), pp.1680-1689, (2016).	1.88642	NA
Liu et al 2016 (TL.rusts)	X.Liu, S. Lyu, S. Zhou, and C.J. Bradshaw, Warming and fertilization alter the dilution effect of host diversity on disease severity. Ecology, 97(7), pp.1680-1689, (2016).	NA	NA
Liu et al 2017	X. Liu, S. Lyu, D. Sun, C.J. Bradshaw, and S. Zhou. Species decline under nitrogen fertilization increases community-level competence of fungal diseases. Proc B, 284(1847): 20162621, (2017).	0.227862	0.0573301
Liu et al 2018 (random)	X.Liu, S. Lyu, S. Zhou, and C.J. Bradshaw, Warming and fertilization alter the dilution effect of host diversity on disease severity. Ecology, 97(7), pp.1680-1689, (2016).	0.139695	0.0722518
Liu et al 2018 (realistic)	X.Liu, S. Lyu, S. Zhou, and C.J. Bradshaw, Warming and fertilization alter the dilution effect of host diversity on disease severity. Ecology, 97(7), pp.1680-1689, (2016).	0.199829	0.157103
McLeish et al 2017	M. McLeish, S. Sacristán, A. Fraile, and F. García-Arenal. Scale dependencies and generalism in host use shape virus prevalence. ProcB284:1869, 20172066, (2017).	-0.584799	-0.655304
Milholland et al 2017	M.T. Milholland, et al. Species identity supersedes the dilution effect concerning hantavirus prevalence at sites across Texas and Mexico. ILAR journal 58(3):401-412, (2017).	-0.819145	-0.871258
Mills 2005	J. N. Mills, Regulation of Rodent-Borne viruses in the natural host: implications for human disease. Archives of Virology, 45-57 (2005).	0.303179	0.41354
Mitchell et al 2002	C. E. Mitchell, D. Tilman, J. V. Groth, Effects of grassland plant species diversity, abundance, and composition on foliar fungal disease. Ecology 83, 1713-1726 (2002).	0.29245	0.414927
Mitchell et al 2002(96B1 Andropogon fungal leaf spot)	C. E. Mitchell, D. Tilman, J. V. Groth, Effects of grassland plant species diversity, abundance, and composition on foliar fungal disease. Ecology 83, 1713-1726 (2002).	0.160125	0.254209
Mitchell et al 2002(96B1 Asclepias fungal leaf spot)	C. E. Mitchell, D. Tilman, J. V. Groth, Effects of grassland plant species diversity, abundance, and composition on foliar fungal disease. Ecology 83, 1713-1726 (2002).	-0.18113	-0.20814
Mitchell et al 2002(96B1 Aster fungal leaf spot)	C. E. Mitchell, D. Tilman, J. V. Groth, Effects of grassland plant species diversity, abundance, and composition on foliar fungal disease. Ecology 83, 1713-1726 (2002).	1.51945	1.26857
Mitchell et al 2002(96B1 Euphorbia Panicum rust on Euphorbia )	C. E. Mitchell, D. Tilman, J. V. Groth, Effects of grassland plant species diversity, abundance, and composition on foliar fungal disease. Ecology 83, 1713-1726 (2002).	0.778462	-0.0078184
Mitchell et al 2002(96B1 Lespedeza rust aecia )	C. E. Mitchell, D. Tilman, J. V. Groth, Effects of grassland plant species diversity, abundance, and composition on foliar fungal disease. Ecology 83, 1713-1726 (2002).	0.819337	0.725176
Mitchell et al 2002(96B1 Liatris fungal leaf spot)	C. E. Mitchell, D. Tilman, J. V. Groth, Effects of grassland plant species diversity, abundance, and composition on foliar fungal disease. Ecology 83, 1713-1726 (2002).	0.56563	1.4032
Mitchell et al 2002(96B1 Sorghastrum fungal leaf spot)	C. E. Mitchell, D. Tilman, J. V. Groth, Effects of grassland plant species diversity, abundance, and composition on foliar fungal disease. Ecology 83, 1713-1726 (2002).	-0.034337	-0.0485441
Mitchell et al 2002(96B2 Lespedeza fungal leaf spot)	C. E. Mitchell, D. Tilman, J. V. Groth, Effects of grassland plant species diversity, abundance, and composition on foliar fungal disease. Ecology 83, 1713-1726 (2002).	1.56881	1.5337
Mitchell et al 2002(96B2 Lespedeza rust telia )	C. E. Mitchell, D. Tilman, J. V. Groth, Effects of grassland plant species diversity, abundance, and composition on foliar fungal disease. Ecology 83, 1713-1726 (2002).	0.0182751	0.0569049
Mitchell et al 2002(96B2 Monarda powdery mildew)	C. E. Mitchell, D. Tilman, J. V. Groth, Effects of grassland plant species diversity, abundance, and composition on foliar fungal disease. Ecology 83, 1713-1726 (2002).	2.75145	2.66167
Mitchell et al 2002(96B2 Schizachyrium fungal leaf spot)	C. E. Mitchell, D. Tilman, J. V. Groth, Effects of grassland plant species diversity, abundance, and composition on foliar fungal disease. Ecology 83, 1713-1726 (2002).	0.177678	0.222332
Mitchell et al 2002(97B1 Euphorbia Panicum rust on Euphorbia )	C. E. Mitchell, D. Tilman, J. V. Groth, Effects of grassland plant species diversity, abundance, and composition on foliar fungal disease. Ecology 83, 1713-1726 (2002).	0.135037	-0.118189
Mitchell et al 2002(97B1 Euphorbia Panicum rust on Panicum )	C. E. Mitchell, D. Tilman, J. V. Groth, Effects of grassland plant species diversity, abundance, and composition on foliar fungal disease. Ecology 83, 1713-1726 (2002).	0.309584	0.36074
Mitchell et al 2002(98B1 Achillea leaf necrosis)	C. E. Mitchell, D. Tilman, J. V. Groth, Effects of grassland plant species diversity, abundance, and composition on foliar fungal disease. Ecology 83, 1713-1726 (2002).	0.283314	-0.0603574
Mitchell et al 2002(98B1 Andropogon fungal leaf spot)	C. E. Mitchell, D. Tilman, J. V. Groth, Effects of grassland plant species diversity, abundance, and composition on foliar fungal disease. Ecology 83, 1713-1726 (2002).	0.0653313	0.286379
Mitchell et al 2002(98B1 Anemone fungal leaf spot)	C. E. Mitchell, D. Tilman, J. V. Groth, Effects of grassland plant species diversity, abundance, and composition on foliar fungal disease. Ecology 83, 1713-1726 (2002).	0.751892	1.03393
Mitchell et al 2002(98B1 Asceplias fungal leaf spot)	C. E. Mitchell, D. Tilman, J. V. Groth, Effects of grassland plant species diversity, abundance, and composition on foliar fungal disease. Ecology 83, 1713-1726 (2002).	-0.188376	-0.167355
Mitchell et al 2002(98B1 Aster fungal leaf spot)	C. E. Mitchell, D. Tilman, J. V. Groth, Effects of grassland plant species diversity, abundance, and composition on foliar fungal disease. Ecology 83, 1713-1726 (2002).	1.6959	1.62613
Mitchell et al 2002(98B1 Astragalus fungal leaf spot)	C. E. Mitchell, D. Tilman, J. V. Groth, Effects of grassland plant species diversity, abundance, and composition on foliar fungal disease. Ecology 83, 1713-1726 (2002).	-0.0150045	-0.198137
Mitchell et al 2002(98B1 Bouteloua fungal leaf spot)	C. E. Mitchell, D. Tilman, J. V. Groth, Effects of grassland plant species diversity, abundance, and composition on foliar fungal disease. Ecology 83, 1713-1726 (2002).	0.439464	0.377498
Mitchell et al 2002(98B1 Buchloe fungal leaf spot)	C. E. Mitchell, D. Tilman, J. V. Groth, Effects of grassland plant species diversity, abundance, and composition on foliar fungal disease. Ecology 83, 1713-1726 (2002).	0.375854	-0.00165649
Mitchell et al 2002(98B1 Coreopsis bacterial leaf spot)	C. E. Mitchell, D. Tilman, J. V. Groth, Effects of grassland plant species diversity, abundance, and composition on foliar fungal disease. Ecology 83, 1713-1726 (2002).	2.91578	-0.0488933
Mitchell et al 2002(98B1 Coreopsis fungal leaf spot)	C. E. Mitchell, D. Tilman, J. V. Groth, Effects of grassland plant species diversity, abundance, and composition on foliar fungal disease. Ecology 83, 1713-1726 (2002).	3.29253	-0.0156624
Mitchell et al 2002(98B1 Elymus fungal leaf spot)	C. E. Mitchell, D. Tilman, J. V. Groth, Effects of grassland plant species diversity, abundance, and composition on foliar fungal disease. Ecology 83, 1713-1726 (2002).	-0.107468	-0.19132
Mitchell et al 2002(98B1 Euphorbia Panicum rust on Euphorbia )	C. E. Mitchell, D. Tilman, J. V. Groth, Effects of grassland plant species diversity, abundance, and composition on foliar fungal disease. Ecology 83, 1713-1726 (2002).	-0.199137	-0.179334
Mitchell et al 2002(98B1 Euphorbia Panicum rust on Panicum )	C. E. Mitchell, D. Tilman, J. V. Groth, Effects of grassland plant species diversity, abundance, and composition on foliar fungal disease. Ecology 83, 1713-1726 (2002).	0.468499	0.41119
Mitchell et al 2002(98B1 Lespedeza rust telia )	C. E. Mitchell, D. Tilman, J. V. Groth, Effects of grassland plant species diversity, abundance, and composition on foliar fungal disease. Ecology 83, 1713-1726 (2002).	-0.0697173	-0.144645
Mitchell et al 2002(98B1 Liatris fungal leaf spot)	C. E. Mitchell, D. Tilman, J. V. Groth, Effects of grassland plant species diversity, abundance, and composition on foliar fungal disease. Ecology 83, 1713-1726 (2002).	1.07529	1.4973
Mitchell et al 2002(98B1 Liatris Koeleria rust on Koeleria )	C. E. Mitchell, D. Tilman, J. V. Groth, Effects of grassland plant species diversity, abundance, and composition on foliar fungal disease. Ecology 83, 1713-1726 (2002).	0.0522984	-0.116395
Mitchell et al 2002(98B1 Liatris Koeleria rust on Liatris )	C. E. Mitchell, D. Tilman, J. V. Groth, Effects of grassland plant species diversity, abundance, and composition on foliar fungal disease. Ecology 83, 1713-1726 (2002).	0.240741	0.710941
Mitchell et al 2002(98B1 Panicum fungal leaf spot)	C. E. Mitchell, D. Tilman, J. V. Groth, Effects of grassland plant species diversity, abundance, and composition on foliar fungal disease. Ecology 83, 1713-1726 (2002).	0.512182	0.434535
Mitchell et al 2002(98B1 Petalostemum fungal stem spot)	C. E. Mitchell, D. Tilman, J. V. Groth, Effects of grassland plant species diversity, abundance, and composition on foliar fungal disease. Ecology 83, 1713-1726 (2002).	4.34307	1.65593
Mitchell et al 2002(98B1 Poa fungal leaf spot)	C. E. Mitchell, D. Tilman, J. V. Groth, Effects of grassland plant species diversity, abundance, and composition on foliar fungal disease. Ecology 83, 1713-1726 (2002).	-0.277887	-0.359372
Mitchell et al 2002(98B1 Rudbeckia fungal leaf spot)	C. E. Mitchell, D. Tilman, J. V. Groth, Effects of grassland plant species diversity, abundance, and composition on foliar fungal disease. Ecology 83, 1713-1726 (2002).	-0.0784016	-0.0941888
Mitchell et al 2002(98B1 Schizachyrium fungal leaf spot)	C. E. Mitchell, D. Tilman, J. V. Groth, Effects of grassland plant species diversity, abundance, and composition on foliar fungal disease. Ecology 83, 1713-1726 (2002).	0.0349692	0.0392612
Mitchell et al 2002(98B1 Solidago fungal leaf spot)	C. E. Mitchell, D. Tilman, J. V. Groth, Effects of grassland plant species diversity, abundance, and composition on foliar fungal disease. Ecology 83, 1713-1726 (2002).	1.18121	0.53177
Mitchell et al 2002(98B1 Sorghastrum fungal leaf spot)	C. E. Mitchell, D. Tilman, J. V. Groth, Effects of grassland plant species diversity, abundance, and composition on foliar fungal disease. Ecology 83, 1713-1726 (2002).	0.452292	0.446336
Mitchell et al 2002(98B1 Sporobolus fungal leaf spot)	C. E. Mitchell, D. Tilman, J. V. Groth, Effects of grassland plant species diversity, abundance, and composition on foliar fungal disease. Ecology 83, 1713-1726 (2002).	0.0531022	-0.098315
Moore et al 2012 (Fig 2a)	S. M. Moore, E. T. Borer, The influence of host diversity and composition on epidemiological patterns at multiple spatial scales. Ecology 93, 1095-1105 (2012).	0.139454	0.282443
Moore et al 2012 (Fig 2b BC)	S. M. Moore, E. T. Borer, The influence of host diversity and composition on epidemiological patterns at multiple spatial scales. Ecology 93, 1095-1105 (2012).	0.0242673	-0.00347914
Moore et al 2012 (Fig 2b EG)	S. M. Moore, E. T. Borer, The influence of host diversity and composition on epidemiological patterns at multiple spatial scales. Ecology 93, 1095-1105 (2012).	0.272888	0.000465349
Moore et al 2012 (Fig 2b FI)	S. M. Moore, E. T. Borer, The influence of host diversity and composition on epidemiological patterns at multiple spatial scales. Ecology 93, 1095-1105 (2012).	0.366127	-0.00797771
Nguyen et al 2016(ACEPSE.other fungi)	D. Nguyen, B. Castagneyrol, H. Bruelheide, F. Bussotti, V. Guyot, H. Jactel, B. Jaroszewicz, F. Valladares, J. Stenlid, and J. Boberg. Fungal disease incidence along tree diversity gradients depends on latitude in European forests. Ecology and evolution, 6:8 2426-2438, (2016).	NA	NA
Nguyen et al 2016(ACEPSE.spots)	D. Nguyen, B. Castagneyrol, H. Bruelheide, F. Bussotti, V. Guyot, H. Jactel, B. Jaroszewicz, F. Valladares, J. Stenlid, and J. Boberg. Fungal disease incidence along tree diversity gradients depends on latitude in European forests. Ecology and evolution, 6:8 2426-2438, (2016).	-0.611366	-0.576726
Nguyen et al 2016(BETPEN.spots)	D. Nguyen, B. Castagneyrol, H. Bruelheide, F. Bussotti, V. Guyot, H. Jactel, B. Jaroszewicz, F. Valladares, J. Stenlid, and J. Boberg. Fungal disease incidence along tree diversity gradients depends on latitude in European forests. Ecology and evolution, 6:8 2426-2438, (2016).	0.295674	0.29166
Nguyen et al 2016(CARBET.other fungi)	D. Nguyen, B. Castagneyrol, H. Bruelheide, F. Bussotti, V. Guyot, H. Jactel, B. Jaroszewicz, F. Valladares, J. Stenlid, and J. Boberg. Fungal disease incidence along tree diversity gradients depends on latitude in European forests. Ecology and evolution, 6:8 2426-2438, (2016).	NA	NA
Nguyen et al 2016(CARBET.spots)	D. Nguyen, B. Castagneyrol, H. Bruelheide, F. Bussotti, V. Guyot, H. Jactel, B. Jaroszewicz, F. Valladares, J. Stenlid, and J. Boberg. Fungal disease incidence along tree diversity gradients depends on latitude in European forests. Ecology and evolution, 6:8 2426-2438, (2016).	-0.111587	-0.257865
Nguyen et al 2016(CASSAT.other fungi)	D. Nguyen, B. Castagneyrol, H. Bruelheide, F. Bussotti, V. Guyot, H. Jactel, B. Jaroszewicz, F. Valladares, J. Stenlid, and J. Boberg. Fungal disease incidence along tree diversity gradients depends on latitude in European forests. Ecology and evolution, 6:8 2426-2438, (2016).	NA	NA
Nguyen et al 2016(CASSAT.spots)	D. Nguyen, B. Castagneyrol, H. Bruelheide, F. Bussotti, V. Guyot, H. Jactel, B. Jaroszewicz, F. Valladares, J. Stenlid, and J. Boberg. Fungal disease incidence along tree diversity gradients depends on latitude in European forests. Ecology and evolution, 6:8 2426-2438, (2016).	-0.0153105	-0.221031
Nguyen et al 2016(FAGSYL.spots)	D. Nguyen, B. Castagneyrol, H. Bruelheide, F. Bussotti, V. Guyot, H. Jactel, B. Jaroszewicz, F. Valladares, J. Stenlid, and J. Boberg. Fungal disease incidence along tree diversity gradients depends on latitude in European forests. Ecology and evolution, 6:8 2426-2438, (2016).	NA	NA
Nguyen et al 2016(FRAEXC.other fungi)	D. Nguyen, B. Castagneyrol, H. Bruelheide, F. Bussotti, V. Guyot, H. Jactel, B. Jaroszewicz, F. Valladares, J. Stenlid, and J. Boberg. Fungal disease incidence along tree diversity gradients depends on latitude in European forests. Ecology and evolution, 6:8 2426-2438, (2016).	NA	NA
Nguyen et al 2016(FRAEXC.spots)	D. Nguyen, B. Castagneyrol, H. Bruelheide, F. Bussotti, V. Guyot, H. Jactel, B. Jaroszewicz, F. Valladares, J. Stenlid, and J. Boberg. Fungal disease incidence along tree diversity gradients depends on latitude in European forests. Ecology and evolution, 6:8 2426-2438, (2016).	0.473749	-0.779778
Nguyen et al 2016(OSTCAR.other fungi)	D. Nguyen, B. Castagneyrol, H. Bruelheide, F. Bussotti, V. Guyot, H. Jactel, B. Jaroszewicz, F. Valladares, J. Stenlid, and J. Boberg. Fungal disease incidence along tree diversity gradients depends on latitude in European forests. Ecology and evolution, 6:8 2426-2438, (2016).	NA	NA
Nguyen et al 2016(OSTCAR.spots)	D. Nguyen, B. Castagneyrol, H. Bruelheide, F. Bussotti, V. Guyot, H. Jactel, B. Jaroszewicz, F. Valladares, J. Stenlid, and J. Boberg. Fungal disease incidence along tree diversity gradients depends on latitude in European forests. Ecology and evolution, 6:8 2426-2438, (2016).	0.437857	-0.0735872
Nguyen et al 2016(PICABI.rust_cast)	D. Nguyen, B. Castagneyrol, H. Bruelheide, F. Bussotti, V. Guyot, H. Jactel, B. Jaroszewicz, F. Valladares, J. Stenlid, and J. Boberg. Fungal disease incidence along tree diversity gradients depends on latitude in European forests. Ecology and evolution, 6:8 2426-2438, (2016).	NA	NA
Nguyen et al 2016(PINNIG.rust_cast)	D. Nguyen, B. Castagneyrol, H. Bruelheide, F. Bussotti, V. Guyot, H. Jactel, B. Jaroszewicz, F. Valladares, J. Stenlid, and J. Boberg. Fungal disease incidence along tree diversity gradients depends on latitude in European forests. Ecology and evolution, 6:8 2426-2438, (2016).	NA	NA
Nguyen et al 2016(QUECER.other fungi)	D. Nguyen, B. Castagneyrol, H. Bruelheide, F. Bussotti, V. Guyot, H. Jactel, B. Jaroszewicz, F. Valladares, J. Stenlid, and J. Boberg. Fungal disease incidence along tree diversity gradients depends on latitude in European forests. Ecology and evolution, 6:8 2426-2438, (2016).	NA	NA
Nguyen et al 2016(QUECER.spots)	D. Nguyen, B. Castagneyrol, H. Bruelheide, F. Bussotti, V. Guyot, H. Jactel, B. Jaroszewicz, F. Valladares, J. Stenlid, and J. Boberg. Fungal disease incidence along tree diversity gradients depends on latitude in European forests. Ecology and evolution, 6:8 2426-2438, (2016).	-0.439205	-1.08586
Nguyen et al 2016(QUEILE.other fungi)	D. Nguyen, B. Castagneyrol, H. Bruelheide, F. Bussotti, V. Guyot, H. Jactel, B. Jaroszewicz, F. Valladares, J. Stenlid, and J. Boberg. Fungal disease incidence along tree diversity gradients depends on latitude in European forests. Ecology and evolution, 6:8 2426-2438, (2016).	-0.23652	-0.15613
Nguyen et al 2016(QUEILE.spots)	D. Nguyen, B. Castagneyrol, H. Bruelheide, F. Bussotti, V. Guyot, H. Jactel, B. Jaroszewicz, F. Valladares, J. Stenlid, and J. Boberg. Fungal disease incidence along tree diversity gradients depends on latitude in European forests. Ecology and evolution, 6:8 2426-2438, (2016).	-0.0710418	0.0904521
Nguyen et al 2016(QUEPET.mildew)	D. Nguyen, B. Castagneyrol, H. Bruelheide, F. Bussotti, V. Guyot, H. Jactel, B. Jaroszewicz, F. Valladares, J. Stenlid, and J. Boberg. Fungal disease incidence along tree diversity gradients depends on latitude in European forests. Ecology and evolution, 6:8 2426-2438, (2016).	-0.400604	-0.197124
Nguyen et al 2016(QUEPET.spots)	D. Nguyen, B. Castagneyrol, H. Bruelheide, F. Bussotti, V. Guyot, H. Jactel, B. Jaroszewicz, F. Valladares, J. Stenlid, and J. Boberg. Fungal disease incidence along tree diversity gradients depends on latitude in European forests. Ecology and evolution, 6:8 2426-2438, (2016).	-1.54396	NA
Nguyen et al 2016(QUEROB.mildew)	D. Nguyen, B. Castagneyrol, H. Bruelheide, F. Bussotti, V. Guyot, H. Jactel, B. Jaroszewicz, F. Valladares, J. Stenlid, and J. Boberg. Fungal disease incidence along tree diversity gradients depends on latitude in European forests. Ecology and evolution, 6:8 2426-2438, (2016).	-0.134863	-0.299859
Orrock et al 2011	J. L. Orrock, B. F. Allan, C. A. Drost, Biogeographic and Ecological Regulation of Disease: Prevalence of Sin Nombre Virus in Island Mice Is Related to Island Area, Precipitation, and Predator Richness. American Naturalist 177, 691-697 (2011).	-0.0864838	-0.174219
Piudo et al 2011	L. Piudo, M. J. Monteverde, R. S. Walker, R. J. Douglass, Rodent Community Structure and Andes Virus Infection in Sylvan and Peridomestic Habitats in Northwestern Patagonia, Argentina. Vector-Borne and Zoonotic Diseases 11, 315-324 (2011).	0.124951	-0.147338
Prusinski et al 2006	M. A. Prusinski et al., Habitat structure associated with Borrelia burgdorferi prevalence in small mammals in New York State. Environmental Entomology 35, 308-319 (2006).	1.08659	0.892971
Rendon et al 2014 (Fig 1a)	E. Rendón-Franco, C. Muñoz-García, E. Romero-Callejas, K. Moreno-Torres, G. Suzán, Effect of host species diversity on multiparasite systems in rodent communities. Parasitology Research 113, 447-450 (2014).	0.386688	-0.195975
Rendon et al 2014 (Fig 1b)	E. Rendón-Franco, C. Muñoz-García, E. Romero-Callejas, K. Moreno-Torres, G. Suzán, Effect of host species diversity on multiparasite systems in rodent communities. Parasitology Research 113, 447-450 (2014).	0.223128	-0.0318804
Rendon et al 2014 (Fig 1c)	E. Rendón-Franco, C. Muñoz-García, E. Romero-Callejas, K. Moreno-Torres, G. Suzán, Effect of host species diversity on multiparasite systems in rodent communities. Parasitology Research 113, 447-450 (2014).	-0.307171	-0.111041
Rendon et al 2014 (Fig 1d)	E. Rendón-Franco, C. Muñoz-García, E. Romero-Callejas, K. Moreno-Torres, G. Suzán, Effect of host species diversity on multiparasite systems in rodent communities. Parasitology Research 113, 447-450 (2014).	1.26034	-0.0560621
Strauss et al 2017 (2009)	A.T. Strauss, M.S. Shocket, D.J. Civitello, J.L. Hite, R.M. Penczykowski, M.A. Duffy, C.E. Cáceres, and S.R. Hall. Habitat, predators, and hosts regulate disease in Daphnia through direct and indirect pathways. Ecol Monogr 86(4):393-411, (2016).	1.14929	0.997963
Strauss et al 2017 (2010)	A.T. Strauss, M.S. Shocket, D.J. Civitello, J.L. Hite, R.M. Penczykowski, M.A. Duffy, C.E. Cáceres, and S.R. Hall. Habitat, predators, and hosts regulate disease in Daphnia through direct and indirect pathways. Ecol Monogr 86(4):393-411, (2016).	1.01011	1.69453
Strauss et al 2017 (2014)	A.T. Strauss, M.S. Shocket, D.J. Civitello, J.L. Hite, R.M. Penczykowski, M.A. Duffy, C.E. Cáceres, and S.R. Hall. Habitat, predators, and hosts regulate disease in Daphnia through direct and indirect pathways. Ecol Monogr 86(4):393-411, (2016).	0.749385	-0.00555164
Suzan et al 2009	G. Suzan et al., Experimental Evidence for Reduced Rodent Diversity Causing Increased Hantavirus Prevalence. Plos One 4, (2009).	-0.335475	-0.606354
Venesky et al 2013	M.D. Venesky, X. Liu, E.L. Sauer, and J.R. Rohr, Linking manipulative experiments to field data to test the dilution effect, Journal of Animal Ecology 83(3): 557-565, (2014).	NA	0.0511639
Wood et al 2017 (chag10)	C.L. Wood, A. McInturff, H.S. Young, D. Kim, and K.D. Lafferty. Human infectious disease burdens decrease with urbanization but not with biodiversity. Phil Trans B 372(1722): 20160122, (2017).	-0.59923	-0.74476
Wood et al 2017 (chag90)	C.L. Wood, A. McInturff, H.S. Young, D. Kim, and K.D. Lafferty. Human infectious disease burdens decrease with urbanization but not with biodiversity. Phil Trans B 372(1722): 20160122, (2017).	-0.562031	-0.525364
Wood et al 2017 (cyst10)	C.L. Wood, A. McInturff, H.S. Young, D. Kim, and K.D. Lafferty. Human infectious disease burdens decrease with urbanization but not with biodiversity. Phil Trans B 372(1722): 20160122, (2017).	-0.46937	-0.481413
Wood et al 2017 (cyst90)	C.L. Wood, A. McInturff, H.S. Young, D. Kim, and K.D. Lafferty. Human infectious disease burdens decrease with urbanization but not with biodiversity. Phil Trans B 372(1722): 20160122, (2017).	-0.555371	-0.128244
Wood et al 2017 (dengue10)	C.L. Wood, A. McInturff, H.S. Young, D. Kim, and K.D. Lafferty. Human infectious disease burdens decrease with urbanization but not with biodiversity. Phil Trans B 372(1722): 20160122, (2017).	-0.767348	-0.109586
Wood et al 2017 (dengue90)	C.L. Wood, A. McInturff, H.S. Young, D. Kim, and K.D. Lafferty. Human infectious disease burdens decrease with urbanization but not with biodiversity. Phil Trans B 372(1722): 20160122, (2017).	-0.369992	-0.671045
Wood et al 2017 (ech10)	C.L. Wood, A. McInturff, H.S. Young, D. Kim, and K.D. Lafferty. Human infectious disease burdens decrease with urbanization but not with biodiversity. Phil Trans B 372(1722): 20160122, (2017).	-0.134981	-0.306409
Wood et al 2017 (ech90)	C.L. Wood, A. McInturff, H.S. Young, D. Kim, and K.D. Lafferty. Human infectious disease burdens decrease with urbanization but not with biodiversity. Phil Trans B 372(1722): 20160122, (2017).	0.122967	-0.138051
Wood et al 2017 (fbtrem10)	C.L. Wood, A. McInturff, H.S. Young, D. Kim, and K.D. Lafferty. Human infectious disease burdens decrease with urbanization but not with biodiversity. Phil Trans B 372(1722): 20160122, (2017).	-1.00102	-0.862125
Wood et al 2017 (fbtrem90)	C.L. Wood, A. McInturff, H.S. Young, D. Kim, and K.D. Lafferty. Human infectious disease burdens decrease with urbanization but not with biodiversity. Phil Trans B 372(1722): 20160122, (2017).	-0.299575	-0.859595
Wood et al 2017 (leish10)	C.L. Wood, A. McInturff, H.S. Young, D. Kim, and K.D. Lafferty. Human infectious disease burdens decrease with urbanization but not with biodiversity. Phil Trans B 372(1722): 20160122, (2017).	-0.0632443	-0.110701
Wood et al 2017 (leish90)	C.L. Wood, A. McInturff, H.S. Young, D. Kim, and K.D. Lafferty. Human infectious disease burdens decrease with urbanization but not with biodiversity. Phil Trans B 372(1722): 20160122, (2017).	-0.0531923	-0.0662462
Wood et al 2017 (lf10)	C.L. Wood, A. McInturff, H.S. Young, D. Kim, and K.D. Lafferty. Human infectious disease burdens decrease with urbanization but not with biodiversity. Phil Trans B 372(1722): 20160122, (2017).	-0.0987725	-0.00599535
Wood et al 2017 (lf90)	C.L. Wood, A. McInturff, H.S. Young, D. Kim, and K.D. Lafferty. Human infectious disease burdens decrease with urbanization but not with biodiversity. Phil Trans B 372(1722): 20160122, (2017).	0.10842	-0.0534605
Wood et al 2017 (mal10)	C.L. Wood, A. McInturff, H.S. Young, D. Kim, and K.D. Lafferty. Human infectious disease burdens decrease with urbanization but not with biodiversity. Phil Trans B 372(1722): 20160122, (2017).	0	-1.78373
Wood et al 2017 (mal90)	C.L. Wood, A. McInturff, H.S. Young, D. Kim, and K.D. Lafferty. Human infectious disease burdens decrease with urbanization but not with biodiversity. Phil Trans B 372(1722): 20160122, (2017).	-0.112168	-2.15277
Wood et al 2017 (rb10)	C.L. Wood, A. McInturff, H.S. Young, D. Kim, and K.D. Lafferty. Human infectious disease burdens decrease with urbanization but not with biodiversity. Phil Trans B 372(1722): 20160122, (2017).	-1.5528	-0.770625
Wood et al 2017 (rb90)	C.L. Wood, A. McInturff, H.S. Young, D. Kim, and K.D. Lafferty. Human infectious disease burdens decrease with urbanization but not with biodiversity. Phil Trans B 372(1722): 20160122, (2017).	-0.702476	-0.914493
Wood et al 2017 (sch10)	C.L. Wood, A. McInturff, H.S. Young, D. Kim, and K.D. Lafferty. Human infectious disease burdens decrease with urbanization but not with biodiversity. Phil Trans B 372(1722): 20160122, (2017).	0.575894	0.000251008
Wood et al 2017 (sch90)	C.L. Wood, A. McInturff, H.S. Young, D. Kim, and K.D. Lafferty. Human infectious disease burdens decrease with urbanization but not with biodiversity. Phil Trans B 372(1722): 20160122, (2017).	0.450018	-0.00552328
Wood et al 2017 (typh10)	C.L. Wood, A. McInturff, H.S. Young, D. Kim, and K.D. Lafferty. Human infectious disease burdens decrease with urbanization but not with biodiversity. Phil Trans B 372(1722): 20160122, (2017).	-0.873321	-0.243346
Wood et al 2017 (typh90)	C.L. Wood, A. McInturff, H.S. Young, D. Kim, and K.D. Lafferty. Human infectious disease burdens decrease with urbanization but not with biodiversity. Phil Trans B 372(1722): 20160122, (2017).	-0.146531	-0.280006
Xavier et al 2012 (Hemoculture)	S. C. d. C. Xavier et al., Lower Richness of Small Wild Mammal Species and Chagas Disease Risk. PLoS Negl Trop Dis 6, e1647 (2012).	0.991881	-0.101171
Xavier et al 2012 (IFAT)	S. C. d. C. Xavier et al., Lower Richness of Small Wild Mammal Species and Chagas Disease Risk. PLoS Negl Trop Dis 6, e1647 (2012).	0.738434	0.81953
Young et al 2017 (Anaplasma)	H.S. Young, et al. Interacting effects of land use and climate on rodent-borne pathogens in central Kenya. Phil Trans B 372(1722): 20160116, (2017).	-0.8076	-0.745863
Young et al 2017 (Bartonella)	H.S. Young, et al. Interacting effects of land use and climate on rodent-borne pathogens in central Kenya. Phil Trans B 372(1722): 20160116, (2017).	-0.774374	-0.745322
Young et al 2017 (Borrelia)	H.S. Young, et al. Interacting effects of land use and climate on rodent-borne pathogens in central Kenya. Phil Trans B 372(1722): 20160116, (2017).	-0.921501	-0.678679
Young et al 2017 (Coxiella)	H.S. Young, et al. Interacting effects of land use and climate on rodent-borne pathogens in central Kenya. Phil Trans B 372(1722): 20160116, (2017).	-1.99587	-1.00132
Young et al 2017 (Hapatozoon)	H.S. Young, et al. Interacting effects of land use and climate on rodent-borne pathogens in central Kenya. Phil Trans B 372(1722): 20160116, (2017).	-0.99249	-0.846056
Young et al 2017 (Theilieria)	H.S. Young, et al. Interacting effects of land use and climate on rodent-borne pathogens in central Kenya. Phil Trans B 372(1722): 20160116, (2017).	-0.376003	-1.62446
Zimmerman et al 2017 (metacercariae)	M.R. Zimmermann, K.E. Luth, and G.W. Esch, Snail species diversity impacts the infection patterns of Echinostoma spp.: Examples from field collected data. Acta parasitologica 62(3):493-501, (2017).	NA	0.3024
Zimmerman et al 2017 (miracidia)	M.R. Zimmermann, K.E. Luth, and G.W. Esch, Snail species diversity impacts the infection patterns of Echinostoma spp.: Examples from field collected data. Acta parasitologica 62(3):493-501, (2017).	NA	0.543126

## Sheet: Figure S1
Study	Manuscript	data_source	Spearman Rho	Spearman p	Spearman Shape	Regression shape
Clay et al 2009	C. A. Clay, E. M. Lehmer, S. S. Jeor, M. D. Dearing, Sin Nombre Virus and Rodent Species Diversity: A Test of the Dilution and Amplification Hypotheses. Plos One 4, (2009).	1	-0.241887	0.0561411	Non-monotonic	linear dilution
Derne et al 2011	B. T. Derne, E. J. Fearnley, C. L. Lau, S. Paynter, P. Weinstein, Biodiversity and leptospirosis risk: A case of pathogen regulation? Medical Hypotheses 77, 339-344 (2011).	2	-0.705263	0.000743996	Monotonic dilution	quadratic
Dizney and Ruedas 2009	L. J. Dizney, L. A. Ruedas, Increased Host Species Diversity and Decreased Prevalence of Sin Nombre Virus. Emerging Infectious Diseases 15, 1012-1018 (2009).	3	-0.974679	0.00481823	Monotonic dilution	polynomial
Ecke et al 2017	F. Ecke, D.G. Angeler, M. Magnusson, H. Khalil, and B. Hörnfeldt. Dampening of population cycles in voles affects small mammal community structure, decreases diversity, and increases prevalence of a zoonotic disease. Ecology and evolution 7(14):5331-5342, (2017).	64	-0.7	0.18812	Non-monotonic	polynomial
Ezenwa et al 2006 Human WNV (Fig 3) 2002	V. O. Ezenwa, M. S. Godsey, R. J. King, S. C. Guptill, Avian diversity and West Nile virus: testing associations between biodiversity and infectious disease risk. Proceedings of the Royal Society B-Biological Sciences 273, 109-117 (2006).	19	-0.556296	0.000158957	Monotonic dilution	linear dilution
Ezenwa et al 2006 Human WNV (Fig 3) 2003	V. O. Ezenwa, M. S. Godsey, R. J. King, S. C. Guptill, Avian diversity and West Nile virus: testing associations between biodiversity and infectious disease risk. Proceedings of the Royal Society B-Biological Sciences 273, 109-117 (2006).	19	-0.519385	0.00195205	Monotonic dilution	linear dilution
Foley et al 2009 (mammal richness)	J. E. Foley, N. C. Nieto, P. Foley, Emergence of Tick-Borne Granulocytic Anaplasmosis Associated with Habitat Type and Forest Change in Northern California. American Journal of Tropical Medicine and Hygiene 81, 1132-1140 (2009).	4	0.138688	0.347175	Non-monotonic	no relationship
Foley et al 2009 (mammal Simpson's)	J. E. Foley, N. C. Nieto, P. Foley, Emergence of Tick-Borne Granulocytic Anaplasmosis Associated with Habitat Type and Forest Change in Northern California. American Journal of Tropical Medicine and Hygiene 81, 1132-1140 (2009).	4	0.126381	0.392023	Non-monotonic	no relationship
Foley et al 2014	J. Foley, J. Piovia-Scott. "Vector biodiversity did not associate with tick-borne pathogen prevalence in small mammal communities in northern and central California." Ticks and tick-borne diseases 5(3):299-304, (2014).	65	0.644708	0.0322272	Monotonic amplification	no relationship
Frank et al 2016 (AG)	H.K. Frank , C.D. Mendenhall, S.D. Judson, G.C. Daily, and E.A. Hadly. Anthropogenic impacts on Costa Rican bat parasitism are sex specific. Ecology and evolution 6(14):4898-4909, (2016).	66	0.0885745	0.641613	Non-monotonic	no relationship
Frank et al 2016 (AJ)	H.K. Frank , C.D. Mendenhall, S.D. Judson, G.C. Daily, and E.A. Hadly. Anthropogenic impacts on Costa Rican bat parasitism are sex specific. Ecology and evolution 6(14):4898-4909, (2016).	66	-0.0777502	0.466371	Non-monotonic	no relationship
Frank et al 2016 (AL)	H.K. Frank , C.D. Mendenhall, S.D. Judson, G.C. Daily, and E.A. Hadly. Anthropogenic impacts on Costa Rican bat parasitism are sex specific. Ecology and evolution 6(14):4898-4909, (2016).	66	0.0363817	0.753422	Non-monotonic	no relationship
Frank et al 2016 (APW)	H.K. Frank , C.D. Mendenhall, S.D. Judson, G.C. Daily, and E.A. Hadly. Anthropogenic impacts on Costa Rican bat parasitism are sex specific. Ecology and evolution 6(14):4898-4909, (2016).	66	0.148735	0.122701	Non-monotonic	linear amplification
Frank et al 2016 (CC)	H.K. Frank , C.D. Mendenhall, S.D. Judson, G.C. Daily, and E.A. Hadly. Anthropogenic impacts on Costa Rican bat parasitism are sex specific. Ecology and evolution 6(14):4898-4909, (2016).	66	0.00939022	0.92208	Non-monotonic	no relationship
Frank et al 2016 (CP)	H.K. Frank , C.D. Mendenhall, S.D. Judson, G.C. Daily, and E.A. Hadly. Anthropogenic impacts on Costa Rican bat parasitism are sex specific. Ecology and evolution 6(14):4898-4909, (2016).	66	-0.0599124	0.614606	Non-monotonic	no relationship
Frank et al 2016 (CS)	H.K. Frank , C.D. Mendenhall, S.D. Judson, G.C. Daily, and E.A. Hadly. Anthropogenic impacts on Costa Rican bat parasitism are sex specific. Ecology and evolution 6(14):4898-4909, (2016).	66	0.0245193	0.877507	Non-monotonic	no relationship
Frank et al 2016 (DR)	H.K. Frank , C.D. Mendenhall, S.D. Judson, G.C. Daily, and E.A. Hadly. Anthropogenic impacts on Costa Rican bat parasitism are sex specific. Ecology and evolution 6(14):4898-4909, (2016).	66	0.567012	0.0873983	Non-monotonic	no relationship
Frank et al 2016 (GC)	H.K. Frank , C.D. Mendenhall, S.D. Judson, G.C. Daily, and E.A. Hadly. Anthropogenic impacts on Costa Rican bat parasitism are sex specific. Ecology and evolution 6(14):4898-4909, (2016).	66	-0.0103301	0.964553	Non-monotonic	no relationship
Frank et al 2016 (GS)	H.K. Frank , C.D. Mendenhall, S.D. Judson, G.C. Daily, and E.A. Hadly. Anthropogenic impacts on Costa Rican bat parasitism are sex specific. Ecology and evolution 6(14):4898-4909, (2016).	66	-0.0276027	0.815413	Non-monotonic	no relationship
Frank et al 2016 (HU)	H.K. Frank , C.D. Mendenhall, S.D. Judson, G.C. Daily, and E.A. Hadly. Anthropogenic impacts on Costa Rican bat parasitism are sex specific. Ecology and evolution 6(14):4898-4909, (2016).	66	-0.580674	0.0115104	Monotonic dilution	polynomial
Frank et al 2016 (LR)	H.K. Frank , C.D. Mendenhall, S.D. Judson, G.C. Daily, and E.A. Hadly. Anthropogenic impacts on Costa Rican bat parasitism are sex specific. Ecology and evolution 6(14):4898-4909, (2016).	66	-0.13035	0.508527	Non-monotonic	no relationship
Frank et al 2016 (MI1)	H.K. Frank , C.D. Mendenhall, S.D. Judson, G.C. Daily, and E.A. Hadly. Anthropogenic impacts on Costa Rican bat parasitism are sex specific. Ecology and evolution 6(14):4898-4909, (2016).	66	NA	NA	NA	NA
Frank et al 2016 (MK)	H.K. Frank , C.D. Mendenhall, S.D. Judson, G.C. Daily, and E.A. Hadly. Anthropogenic impacts on Costa Rican bat parasitism are sex specific. Ecology and evolution 6(14):4898-4909, (2016).	66	0.2148	0.324994	Non-monotonic	no relationship
Frank et al 2016 (PD)	H.K. Frank , C.D. Mendenhall, S.D. Judson, G.C. Daily, and E.A. Hadly. Anthropogenic impacts on Costa Rican bat parasitism are sex specific. Ecology and evolution 6(14):4898-4909, (2016).	66	NA	NA	NA	NA
Frank et al 2016 (PP)	H.K. Frank , C.D. Mendenhall, S.D. Judson, G.C. Daily, and E.A. Hadly. Anthropogenic impacts on Costa Rican bat parasitism are sex specific. Ecology and evolution 6(14):4898-4909, (2016).	66	NA	NA	NA	NA
Frank et al 2016 (PV)	H.K. Frank , C.D. Mendenhall, S.D. Judson, G.C. Daily, and E.A. Hadly. Anthropogenic impacts on Costa Rican bat parasitism are sex specific. Ecology and evolution 6(14):4898-4909, (2016).	66	-0.164092	0.404064	Non-monotonic	no relationship
Frank et al 2016 (SLi)	H.K. Frank , C.D. Mendenhall, S.D. Judson, G.C. Daily, and E.A. Hadly. Anthropogenic impacts on Costa Rican bat parasitism are sex specific. Ecology and evolution 6(14):4898-4909, (2016).	66	-0.0177954	0.851598	Non-monotonic	no relationship
Frank et al 2016 (UB)	H.K. Frank , C.D. Mendenhall, S.D. Judson, G.C. Daily, and E.A. Hadly. Anthropogenic impacts on Costa Rican bat parasitism are sex specific. Ecology and evolution 6(14):4898-4909, (2016).	66	0.200189	0.0872422	Non-monotonic	linear amplification
Frank et al 2016 (VT)	H.K. Frank , C.D. Mendenhall, S.D. Judson, G.C. Daily, and E.A. Hadly. Anthropogenic impacts on Costa Rican bat parasitism are sex specific. Ecology and evolution 6(14):4898-4909, (2016).	66	-0.160922	0.348457	Non-monotonic	no relationship
Han et al 2015 (A)	B.A. Han, J.L. Kerby, C.L. Searle, A. Storfer, and A.R. Blaustein. Host species composition influences infection severity among amphibians in the absence of spillover transmission. Ecology and evolution 5(7):1432-1439, (2015).	67	NA	NA	NA	NA
Han et al 2015 (P)	B.A. Han, J.L. Kerby, C.L. Searle, A. Storfer, and A.R. Blaustein. Host species composition influences infection severity among amphibians in the absence of spillover transmission. Ecology and evolution 5(7):1432-1439, (2015).	67	NA	NA	NA	NA
Han et al 2015 (R)	B.A. Han, J.L. Kerby, C.L. Searle, A. Storfer, and A.R. Blaustein. Host species composition influences infection severity among amphibians in the absence of spillover transmission. Ecology and evolution 5(7):1432-1439, (2015).	67	NA	NA	NA	NA
Hantsch et al 2013 E alphitoides load (Fig 2a)	L. Hantsch, U. Braun, M. Scherer-Lorenzen, H. Bruelheide, Species richness and species identity effects on occurrence of foliar fungal pathogens in a tree diversity experiment. Ecosphere 4, (2013).	5	-0.310241	0.183112	Non-monotonic	quadratic
Hantsch et al 2013 E hypophylla on Quercus load (Fig 2a)	L. Hantsch, U. Braun, M. Scherer-Lorenzen, H. Bruelheide, Species richness and species identity effects on occurrence of foliar fungal pathogens in a tree diversity experiment. Ecosphere 4, (2013).	5	-0.422356	0.0397825	Monotonic dilution	linear dilution
Hantsch et al 2013 P orbiculata on Fagus load (Fig 2b)	L. Hantsch, U. Braun, M. Scherer-Lorenzen, H. Bruelheide, Species richness and species identity effects on occurrence of foliar fungal pathogens in a tree diversity experiment. Ecosphere 4, (2013).	5	-0.207228	0.354786	Non-monotonic	linear dilution
Hantsch et al 2014 (Qp.2010)	L. Hantsch, S. Bien, S. Radatz, U. Braun, H. Auge, and H. Bruelheide. Tree diversity and the role of non‐host neighbour tree species in reducing fungal pathogen infestation. J Ecol 102(6):1673-1687, (2014).	68	-0.127969	0.221545	Non-monotonic	polynomial
Hantsch et al 2014 (Qp.2011)	L. Hantsch, S. Bien, S. Radatz, U. Braun, H. Auge, and H. Bruelheide. Tree diversity and the role of non‐host neighbour tree species in reducing fungal pathogen infestation. J Ecol 102(6):1673-1687, (2014).	69	-0.254084	0.0150851	Monotonic dilution	linear dilution
Hantsch et al 2014 (Qp.2012)	L. Hantsch, S. Bien, S. Radatz, U. Braun, H. Auge, and H. Bruelheide. Tree diversity and the role of non‐host neighbour tree species in reducing fungal pathogen infestation. J Ecol 102(6):1673-1687, (2014).	70	-0.120643	0.262866	Non-monotonic	no relationship
Hantsch et al 2014 (Tc.2010)	L. Hantsch, S. Bien, S. Radatz, U. Braun, H. Auge, and H. Bruelheide. Tree diversity and the role of non‐host neighbour tree species in reducing fungal pathogen infestation. J Ecol 102(6):1673-1687, (2014).	68	-0.217992	0.0368433	Monotonic dilution	linear dilution
Hantsch et al 2014 (Tc.2011)	L. Hantsch, S. Bien, S. Radatz, U. Braun, H. Auge, and H. Bruelheide. Tree diversity and the role of non‐host neighbour tree species in reducing fungal pathogen infestation. J Ecol 102(6):1673-1687, (2014).	69	-0.160859	0.125571	Non-monotonic	linear dilution
Hantsch et al 2014 (Tc.2012)	L. Hantsch, S. Bien, S. Radatz, U. Braun, H. Auge, and H. Bruelheide. Tree diversity and the role of non‐host neighbour tree species in reducing fungal pathogen infestation. J Ecol 102(6):1673-1687, (2014).	70	-0.273655	0.00905815	Monotonic dilution	linear dilution
Hydeman et al 2017	M.E. Hydeman, A.V. Longo, G. Velo‐Antón, D. Rodriguez, K.R. Zamudio, and R.C. Bell. Prevalence and genetic diversity of Batrachochytrium dendrobatidis in Central African island and continental amphibian communities. Ecology and evolution 7(19):7729-7738, (2017).	71	0.608043	0.0020839	Monotonic amplification	polynomial
Kedem et al 2014 (BART2)	H. Kedem, C. Cohen, I. Messika, M. Einav, S. Pilosof, and H. Hawlena. Multiple effects of host‐species diversity on coexisting host‐specific and host‐opportunistic microbes. Ecology 95(5):1173-1183, (2014).	72	NA	NA	NA	NA
Kedem et al 2014 (MH)	H. Kedem, C. Cohen, I. Messika, M. Einav, S. Pilosof, and H. Hawlena. Multiple effects of host‐species diversity on coexisting host‐specific and host‐opportunistic microbes. Ecology 95(5):1173-1183, (2014).	72	NA	NA	NA	NA
Kilonzo et al 2013 (Cryptosporidium)	C. Kilonzo et al., Fecal Shedding of Zoonotic Food-Borne Pathogens by Wild Rodents in a Major Agricultural Region of the Central California Coast. Applied and Environmental Microbiology 79, 6337-6344 (2013).	6	-0.244755	0.443262	Non-monotonic	no relationship
Kilonzo et al 2013 (E. coli)	C. Kilonzo et al., Fecal Shedding of Zoonotic Food-Borne Pathogens by Wild Rodents in a Major Agricultural Region of the Central California Coast. Applied and Environmental Microbiology 79, 6337-6344 (2013).	6	-0.308607	0.304937	Non-monotonic	no relationship
Kilonzo et al 2013 (Giardia)	C. Kilonzo et al., Fecal Shedding of Zoonotic Food-Borne Pathogens by Wild Rodents in a Major Agricultural Region of the Central California Coast. Applied and Environmental Microbiology 79, 6337-6344 (2013).	6	0.0629371	0.845931	Non-monotonic	quadratic
Kilonzo et al 2013 (Salmonella)	C. Kilonzo et al., Fecal Shedding of Zoonotic Food-Borne Pathogens by Wild Rodents in a Major Agricultural Region of the Central California Coast. Applied and Environmental Microbiology 79, 6337-6344 (2013).	6	-0.697802	0.00800072	Monotonic dilution	linear dilution
Knops et al 2002 Lespedeza	J. M. H. Knops et al., Effects of plant species richness on invasion dynamics, disease outbreaks, insect abundances and diversity. Ecology Letters 2, 286-293 (1999).	7	-0.9	0.0373861	Monotonic dilution	linear dilution
Knops et al 2002 Liatris	J. M. H. Knops et al., Effects of plant species richness on invasion dynamics, disease outbreaks, insect abundances and diversity. Ecology Letters 2, 286-293 (1999).	7	-0.8	0.104088	Non-monotonic	polynomial
Knops et al 2002 Monarda	J. M. H. Knops et al., Effects of plant species richness on invasion dynamics, disease outbreaks, insect abundances and diversity. Ecology Letters 2, 286-293 (1999).	7	-0.5	0.391002	Non-monotonic	no relationship
Knops et al 2002 Schizochyrium	J. M. H. Knops et al., Effects of plant species richness on invasion dynamics, disease outbreaks, insect abundances and diversity. Ecology Letters 2, 286-293 (1999).	7	-1	1.12341e-23	Monotonic dilution	polynomial
LaCroix et al 2014	C. Lacroix et al., Non-random biodiversity loss underlies predictable increases in viral disease prevalence. Journal of the Royal Society Interface 11, (2014).	8	-0.429991	0.0157639	Monotonic dilution	linear dilution
Lagrue et al 2015 (Apatemon)	C. Lagrue, R. Poulin. Local diversity reduces infection risk across multiple freshwater host‐parasite associations. Freshwater biology 60(11), 2445-2454, (2015).	26	-0.0562441	0.836096	Non-monotonic	no relationship
Lagrue et al 2015 (Coitocaecum)	C. Lagrue, R. Poulin. Local diversity reduces infection risk across multiple freshwater host‐parasite associations. Freshwater biology 60(11), 2445-2454, (2015).	26	-0.05	0.898353	Non-monotonic	no relationship
Lagrue et al 2015 (Maritrema)	C. Lagrue, R. Poulin. Local diversity reduces infection risk across multiple freshwater host‐parasite associations. Freshwater biology 60(11), 2445-2454, (2015).	26	-0.547619	0.160026	Non-monotonic	polynomial
Lagrue et al 2015 (Microphalloidea)	C. Lagrue, R. Poulin. Local diversity reduces infection risk across multiple freshwater host‐parasite associations. Freshwater biology 60(11), 2445-2454, (2015).	26	-0.8	0.2	Non-monotonic	linear dilution
Lagrue et al 2015 (Microphallus)	C. Lagrue, R. Poulin. Local diversity reduces infection risk across multiple freshwater host‐parasite associations. Freshwater biology 60(11), 2445-2454, (2015).	26	-0.2	0.8	Non-monotonic	quadratic
Lagrue et al 2015 (Pronocephalid I)	C. Lagrue, R. Poulin. Local diversity reduces infection risk across multiple freshwater host‐parasite associations. Freshwater biology 60(11), 2445-2454, (2015).	26	-0.8	0.2	Non-monotonic	linear dilution
Lagrue et al 2015 (Pronocephalid IV)	C. Lagrue, R. Poulin. Local diversity reduces infection risk across multiple freshwater host‐parasite associations. Freshwater biology 60(11), 2445-2454, (2015).	26	NA	NA	NA	NA
Lagrue et al 2015 (Stegodexamene)	C. Lagrue, R. Poulin. Local diversity reduces infection risk across multiple freshwater host‐parasite associations. Freshwater biology 60(11), 2445-2454, (2015).	26	-0.129099	0.646557	Non-monotonic	no relationship
Lagrue et al 2015 (Telogaster)	C. Lagrue, R. Poulin. Local diversity reduces infection risk across multiple freshwater host‐parasite associations. Freshwater biology 60(11), 2445-2454, (2015).	26	-0.597498	0.0145184	Monotonic dilution	linear dilution
Lagrue et al 2015 (Tylodelphys)	C. Lagrue, R. Poulin. Local diversity reduces infection risk across multiple freshwater host‐parasite associations. Freshwater biology 60(11), 2445-2454, (2015).	26	-0.447214	0.552786	Non-monotonic	no relationship
Lagrue et al 2015 (Unidentified)	C. Lagrue, R. Poulin. Local diversity reduces infection risk across multiple freshwater host‐parasite associations. Freshwater biology 60(11), 2445-2454, (2015).	26	-0.346154	0.246625	Non-monotonic	linear dilution
Levine et al 2017	R.S. Levine, D.L. Hedeen, M.W. Hedeen, G.L. Hamer, D.G. Mead, and U.D. Kitron. Avian species diversity and transmission of West Nile virus in Atlanta, Georgia. Parasites & vectors 10(1):62, (2017).	73	0.203596	0.628675	Non-monotonic	no relationship
Liu et al 2016 (AP.blight)	X.Liu, S. Lyu, S. Zhou, and C.J. Bradshaw, Warming and fertilization alter the dilution effect of host diversity on disease severity. Ecology, 97(7), pp.1680-1689, (2016).	27	-0.570259	0.00449515	Monotonic dilution	quadratic
Liu et al 2016 (AP.bspot)	X.Liu, S. Lyu, S. Zhou, and C.J. Bradshaw, Warming and fertilization alter the dilution effect of host diversity on disease severity. Ecology, 97(7), pp.1680-1689, (2016).	27	-0.35688	0.0945923	Non-monotonic	quadratic
Liu et al 2016 (AP.lspot)	X.Liu, S. Lyu, S. Zhou, and C.J. Bradshaw, Warming and fertilization alter the dilution effect of host diversity on disease severity. Ecology, 97(7), pp.1680-1689, (2016).	27	-0.578405	0.00383795	Monotonic dilution	quadratic
Liu et al 2016 (AP.mildew)	X.Liu, S. Lyu, S. Zhou, and C.J. Bradshaw, Warming and fertilization alter the dilution effect of host diversity on disease severity. Ecology, 97(7), pp.1680-1689, (2016).	27	-0.193868	0.375423	Non-monotonic	no relationship
Liu et al 2016 (AR.blight)	X.Liu, S. Lyu, S. Zhou, and C.J. Bradshaw, Warming and fertilization alter the dilution effect of host diversity on disease severity. Ecology, 97(7), pp.1680-1689, (2016).	27	-0.359238	0.0153699	Monotonic dilution	polynomial
Liu et al 2016 (AR.bspot)	X.Liu, S. Lyu, S. Zhou, and C.J. Bradshaw, Warming and fertilization alter the dilution effect of host diversity on disease severity. Ecology, 97(7), pp.1680-1689, (2016).	27	-0.462105	0.00139513	Monotonic dilution	polynomial
Liu et al 2016 (AR.lspot)	X.Liu, S. Lyu, S. Zhou, and C.J. Bradshaw, Warming and fertilization alter the dilution effect of host diversity on disease severity. Ecology, 97(7), pp.1680-1689, (2016).	27	-0.416002	0.00448077	Monotonic dilution	quadratic
Liu et al 2016 (AT.blight)	X.Liu, S. Lyu, S. Zhou, and C.J. Bradshaw, Warming and fertilization alter the dilution effect of host diversity on disease severity. Ecology, 97(7), pp.1680-1689, (2016).	27	-0.46639	0.00361892	Monotonic dilution	polynomial
Liu et al 2016 (AT.bspot)	X.Liu, S. Lyu, S. Zhou, and C.J. Bradshaw, Warming and fertilization alter the dilution effect of host diversity on disease severity. Ecology, 97(7), pp.1680-1689, (2016).	27	-0.271251	0.10439	Non-monotonic	polynomial
Liu et al 2016 (AT.lspot)	X.Liu, S. Lyu, S. Zhou, and C.J. Bradshaw, Warming and fertilization alter the dilution effect of host diversity on disease severity. Ecology, 97(7), pp.1680-1689, (2016).	27	-0.650049	1.3346e-05	Monotonic dilution	quadratic
Liu et al 2016 (EN.rusts)	X.Liu, S. Lyu, S. Zhou, and C.J. Bradshaw, Warming and fertilization alter the dilution effect of host diversity on disease severity. Ecology, 97(7), pp.1680-1689, (2016).	27	-0.413465	0.0231397	Monotonic dilution	linear dilution
Liu et al 2016 (EN.smuts)	X.Liu, S. Lyu, S. Zhou, and C.J. Bradshaw, Warming and fertilization alter the dilution effect of host diversity on disease severity. Ecology, 97(7), pp.1680-1689, (2016).	27	-0.634948	0.000163823	Monotonic dilution	quadratic
Liu et al 2016 (EN.spot)	X.Liu, S. Lyu, S. Zhou, and C.J. Bradshaw, Warming and fertilization alter the dilution effect of host diversity on disease severity. Ecology, 97(7), pp.1680-1689, (2016).	27	0.0127212	0.946806	Non-monotonic	polynomial
Liu et al 2016 (FS.blight)	X.Liu, S. Lyu, S. Zhou, and C.J. Bradshaw, Warming and fertilization alter the dilution effect of host diversity on disease severity. Ecology, 97(7), pp.1680-1689, (2016).	27	-0.384227	0.0100245	Monotonic dilution	linear dilution
Liu et al 2016 (FS.lspot)	X.Liu, S. Lyu, S. Zhou, and C.J. Bradshaw, Warming and fertilization alter the dilution effect of host diversity on disease severity. Ecology, 97(7), pp.1680-1689, (2016).	27	-0.623266	6.21681e-06	Monotonic dilution	linear dilution
Liu et al 2016 (FS.mildew)	X.Liu, S. Lyu, S. Zhou, and C.J. Bradshaw, Warming and fertilization alter the dilution effect of host diversity on disease severity. Ecology, 97(7), pp.1680-1689, (2016).	27	-0.254064	0.0960748	Non-monotonic	polynomial
Liu et al 2016 (FS.rusts)	X.Liu, S. Lyu, S. Zhou, and C.J. Bradshaw, Warming and fertilization alter the dilution effect of host diversity on disease severity. Ecology, 97(7), pp.1680-1689, (2016).	27	-0.212627	0.165835	Non-monotonic	polynomial
Liu et al 2016 (KH.blight)	X.Liu, S. Lyu, S. Zhou, and C.J. Bradshaw, Warming and fertilization alter the dilution effect of host diversity on disease severity. Ecology, 97(7), pp.1680-1689, (2016).	27	-0.628692	2.22175e-06	Monotonic dilution	linear dilution
Liu et al 2016 (KH.mildew)	X.Liu, S. Lyu, S. Zhou, and C.J. Bradshaw, Warming and fertilization alter the dilution effect of host diversity on disease severity. Ecology, 97(7), pp.1680-1689, (2016).	27	-0.436443	0.00216271	Monotonic dilution	polynomial
Liu et al 2016 (KH.rust)	X.Liu, S. Lyu, S. Zhou, and C.J. Bradshaw, Warming and fertilization alter the dilution effect of host diversity on disease severity. Ecology, 97(7), pp.1680-1689, (2016).	27	-0.250027	0.0900795	Non-monotonic	quadratic
Liu et al 2016 (KH.spots)	X.Liu, S. Lyu, S. Zhou, and C.J. Bradshaw, Warming and fertilization alter the dilution effect of host diversity on disease severity. Ecology, 97(7), pp.1680-1689, (2016).	27	-0.483334	0.000578579	Monotonic dilution	linear dilution
Liu et al 2016 (KL.blight)	X.Liu, S. Lyu, S. Zhou, and C.J. Bradshaw, Warming and fertilization alter the dilution effect of host diversity on disease severity. Ecology, 97(7), pp.1680-1689, (2016).	27	-0.586044	0.00042445	Monotonic dilution	linear dilution
Liu et al 2016 (KL.bspot)	X.Liu, S. Lyu, S. Zhou, and C.J. Bradshaw, Warming and fertilization alter the dilution effect of host diversity on disease severity. Ecology, 97(7), pp.1680-1689, (2016).	27	-0.358548	0.0293217	Monotonic dilution	quadratic
Liu et al 2016 (KL.lspot)	X.Liu, S. Lyu, S. Zhou, and C.J. Bradshaw, Warming and fertilization alter the dilution effect of host diversity on disease severity. Ecology, 97(7), pp.1680-1689, (2016).	27	-0.0301098	0.870056	Non-monotonic	quadratic
Liu et al 2016 (KL.rusts)	X.Liu, S. Lyu, S. Zhou, and C.J. Bradshaw, Warming and fertilization alter the dilution effect of host diversity on disease severity. Ecology, 97(7), pp.1680-1689, (2016).	27	-0.419667	0.0167971	Monotonic dilution	no relationship
Liu et al 2016 (PP.bspot)	X.Liu, S. Lyu, S. Zhou, and C.J. Bradshaw, Warming and fertilization alter the dilution effect of host diversity on disease severity. Ecology, 97(7), pp.1680-1689, (2016).	27	-0.457925	0.0109394	Monotonic dilution	polynomial
Liu et al 2016 (PP.lspot)	X.Liu, S. Lyu, S. Zhou, and C.J. Bradshaw, Warming and fertilization alter the dilution effect of host diversity on disease severity. Ecology, 97(7), pp.1680-1689, (2016).	27	-0.260746	0.164015	Non-monotonic	quadratic
Liu et al 2016 (PP.mildew)	X.Liu, S. Lyu, S. Zhou, and C.J. Bradshaw, Warming and fertilization alter the dilution effect of host diversity on disease severity. Ecology, 97(7), pp.1680-1689, (2016).	27	-0.489025	0.00610026	Monotonic dilution	linear dilution
Liu et al 2016 (PP.rusts)	X.Liu, S. Lyu, S. Zhou, and C.J. Bradshaw, Warming and fertilization alter the dilution effect of host diversity on disease severity. Ecology, 97(7), pp.1680-1689, (2016).	27	-0.00773836	0.967627	Non-monotonic	polynomial
Liu et al 2016 (SN.bspot)	X.Liu, S. Lyu, S. Zhou, and C.J. Bradshaw, Warming and fertilization alter the dilution effect of host diversity on disease severity. Ecology, 97(7), pp.1680-1689, (2016).	27	-0.571931	0.000115543	Monotonic dilution	polynomial
Liu et al 2016 (SN.dmildew)	X.Liu, S. Lyu, S. Zhou, and C.J. Bradshaw, Warming and fertilization alter the dilution effect of host diversity on disease severity. Ecology, 97(7), pp.1680-1689, (2016).	27	-0.498026	0.00107482	Monotonic dilution	polynomial
Liu et al 2016 (SN.lspot)	X.Liu, S. Lyu, S. Zhou, and C.J. Bradshaw, Warming and fertilization alter the dilution effect of host diversity on disease severity. Ecology, 97(7), pp.1680-1689, (2016).	27	-0.579657	8.86763e-05	Monotonic dilution	polynomial
Liu et al 2016 (SS.bspot)	X.Liu, S. Lyu, S. Zhou, and C.J. Bradshaw, Warming and fertilization alter the dilution effect of host diversity on disease severity. Ecology, 97(7), pp.1680-1689, (2016).	27	-0.663389	0.000763847	Monotonic dilution	linear dilution
Liu et al 2016 (SS.lspot)	X.Liu, S. Lyu, S. Zhou, and C.J. Bradshaw, Warming and fertilization alter the dilution effect of host diversity on disease severity. Ecology, 97(7), pp.1680-1689, (2016).	27	-0.478834	0.0241625	Monotonic dilution	quadratic
Liu et al 2016 (SS.rusts)	X.Liu, S. Lyu, S. Zhou, and C.J. Bradshaw, Warming and fertilization alter the dilution effect of host diversity on disease severity. Ecology, 97(7), pp.1680-1689, (2016).	27	-0.606629	0.00276027	Monotonic dilution	linear dilution
Liu et al 2016 (TL.bspot)	X.Liu, S. Lyu, S. Zhou, and C.J. Bradshaw, Warming and fertilization alter the dilution effect of host diversity on disease severity. Ecology, 97(7), pp.1680-1689, (2016).	27	-0.479615	0.00200493	Monotonic dilution	polynomial
Liu et al 2016 (TL.lspot)	X.Liu, S. Lyu, S. Zhou, and C.J. Bradshaw, Warming and fertilization alter the dilution effect of host diversity on disease severity. Ecology, 97(7), pp.1680-1689, (2016).	27	-0.41974	0.00781185	Monotonic dilution	polynomial
Liu et al 2016 (TL.rusts)	X.Liu, S. Lyu, S. Zhou, and C.J. Bradshaw, Warming and fertilization alter the dilution effect of host diversity on disease severity. Ecology, 97(7), pp.1680-1689, (2016).	27	-0.458699	0.00331453	Monotonic dilution	polynomial
Liu et al 2017	X. Liu, S. Lyu, D. Sun, C.J. Bradshaw, and S. Zhou. Species decline under nitrogen fertilization increases community-level competence of fungal diseases. Proc B, 284(1847): 20162621, (2017).	74	-0.509736	0.000215086	Monotonic dilution	linear dilution
Liu et al 2018 (random)	X.Liu, S. Lyu, S. Zhou, and C.J. Bradshaw, Warming and fertilization alter the dilution effect of host diversity on disease severity. Ecology, 97(7), pp.1680-1689, (2016).	28	-0.196928	0.0401277	Monotonic dilution	linear dilution
Liu et al 2018 (realistic)	X.Liu, S. Lyu, S. Zhou, and C.J. Bradshaw, Warming and fertilization alter the dilution effect of host diversity on disease severity. Ecology, 97(7), pp.1680-1689, (2016).	29	-0.630488	3.68235e-65	Monotonic dilution	polynomial
McLeish et al 2017	M. McLeish, S. Sacristán, A. Fraile, and F. García-Arenal. Scale dependencies and generalism in host use shape virus prevalence. ProcB284:1869, 20172066, (2017).	30	0.818182	0.00208314	Monotonic amplification	polynomial
Milholland et al 2017	M.T. Milholland, et al. Species identity supersedes the dilution effect concerning hantavirus prevalence at sites across Texas and Mexico. ILAR journal 58(3):401-412, (2017).	75	0.476988	0.00185868	Monotonic amplification	polynomial
Mills 2005	J. N. Mills, Regulation of Rodent-Borne viruses in the natural host: implications for human disease. Archives of Virology, 45-57 (2005).	9	-0.951515	2.27985e-05	Monotonic dilution	polynomial
Mitchell et al 2002	C. E. Mitchell, D. Tilman, J. V. Groth, Effects of grassland plant species diversity, abundance, and composition on foliar fungal disease. Ecology 83, 1713-1726 (2002).	10	-0.305125	0.00476878	Monotonic dilution	quadratic
Mitchell et al 2002(96B1 Andropogon fungal leaf spot)	C. E. Mitchell, D. Tilman, J. V. Groth, Effects of grassland plant species diversity, abundance, and composition on foliar fungal disease. Ecology 83, 1713-1726 (2002).	12	-0.252505	0.0629026	Non-monotonic	linear dilution
Mitchell et al 2002(96B1 Asclepias fungal leaf spot)	C. E. Mitchell, D. Tilman, J. V. Groth, Effects of grassland plant species diversity, abundance, and composition on foliar fungal disease. Ecology 83, 1713-1726 (2002).	12	0.124509	0.35174	Non-monotonic	no relationship
Mitchell et al 2002(96B1 Aster fungal leaf spot)	C. E. Mitchell, D. Tilman, J. V. Groth, Effects of grassland plant species diversity, abundance, and composition on foliar fungal disease. Ecology 83, 1713-1726 (2002).	12	-0.518604	0.000114244	Monotonic dilution	polynomial
Mitchell et al 2002(96B1 Euphorbia Panicum rust on Euphorbia )	C. E. Mitchell, D. Tilman, J. V. Groth, Effects of grassland plant species diversity, abundance, and composition on foliar fungal disease. Ecology 83, 1713-1726 (2002).	12	-0.307612	0.0223352	Monotonic dilution	polynomial
Mitchell et al 2002(96B1 Lespedeza rust aecia )	C. E. Mitchell, D. Tilman, J. V. Groth, Effects of grassland plant species diversity, abundance, and composition on foliar fungal disease. Ecology 83, 1713-1726 (2002).	12	-0.375888	0.00395781	Monotonic dilution	polynomial
Mitchell et al 2002(96B1 Liatris fungal leaf spot)	C. E. Mitchell, D. Tilman, J. V. Groth, Effects of grassland plant species diversity, abundance, and composition on foliar fungal disease. Ecology 83, 1713-1726 (2002).	12	-0.558037	3.77165e-05	Monotonic dilution	polynomial
Mitchell et al 2002(96B1 Sorghastrum fungal leaf spot)	C. E. Mitchell, D. Tilman, J. V. Groth, Effects of grassland plant species diversity, abundance, and composition on foliar fungal disease. Ecology 83, 1713-1726 (2002).	12	0.12843	0.31983	Non-monotonic	no relationship
Mitchell et al 2002(96B2 Lespedeza fungal leaf spot)	C. E. Mitchell, D. Tilman, J. V. Groth, Effects of grassland plant species diversity, abundance, and composition on foliar fungal disease. Ecology 83, 1713-1726 (2002).	13	-0.560306	1.90563e-05	Monotonic dilution	quadratic
Mitchell et al 2002(96B2 Lespedeza rust telia )	C. E. Mitchell, D. Tilman, J. V. Groth, Effects of grassland plant species diversity, abundance, and composition on foliar fungal disease. Ecology 83, 1713-1726 (2002).	13	-0.0543021	0.705089	Non-monotonic	no relationship
Mitchell et al 2002(96B2 Monarda powdery mildew)	C. E. Mitchell, D. Tilman, J. V. Groth, Effects of grassland plant species diversity, abundance, and composition on foliar fungal disease. Ecology 83, 1713-1726 (2002).	13	-0.414683	0.000239384	Monotonic dilution	polynomial
Mitchell et al 2002(96B2 Schizachyrium fungal leaf spot)	C. E. Mitchell, D. Tilman, J. V. Groth, Effects of grassland plant species diversity, abundance, and composition on foliar fungal disease. Ecology 83, 1713-1726 (2002).	13	-0.36204	0.0056516	Monotonic dilution	linear dilution
Mitchell et al 2002(97B1 Euphorbia Panicum rust on Euphorbia )	C. E. Mitchell, D. Tilman, J. V. Groth, Effects of grassland plant species diversity, abundance, and composition on foliar fungal disease. Ecology 83, 1713-1726 (2002).	11	-0.302264	0.0235641	Monotonic dilution	polynomial
Mitchell et al 2002(97B1 Euphorbia Panicum rust on Panicum )	C. E. Mitchell, D. Tilman, J. V. Groth, Effects of grassland plant species diversity, abundance, and composition on foliar fungal disease. Ecology 83, 1713-1726 (2002).	11	-0.274802	0.0677141	Non-monotonic	linear dilution
Mitchell et al 2002(98B1 Achillea leaf necrosis)	C. E. Mitchell, D. Tilman, J. V. Groth, Effects of grassland plant species diversity, abundance, and composition on foliar fungal disease. Ecology 83, 1713-1726 (2002).	10	-0.35653	0.00648499	Monotonic dilution	linear dilution
Mitchell et al 2002(98B1 Andropogon fungal leaf spot)	C. E. Mitchell, D. Tilman, J. V. Groth, Effects of grassland plant species diversity, abundance, and composition on foliar fungal disease. Ecology 83, 1713-1726 (2002).	10	-0.288719	0.0399048	Monotonic dilution	linear dilution
Mitchell et al 2002(98B1 Anemone fungal leaf spot)	C. E. Mitchell, D. Tilman, J. V. Groth, Effects of grassland plant species diversity, abundance, and composition on foliar fungal disease. Ecology 83, 1713-1726 (2002).	10	-0.658091	1.14716e-07	Monotonic dilution	quadratic
Mitchell et al 2002(98B1 Asceplias fungal leaf spot)	C. E. Mitchell, D. Tilman, J. V. Groth, Effects of grassland plant species diversity, abundance, and composition on foliar fungal disease. Ecology 83, 1713-1726 (2002).	10	-0.099538	0.461318	Non-monotonic	polynomial
Mitchell et al 2002(98B1 Aster fungal leaf spot)	C. E. Mitchell, D. Tilman, J. V. Groth, Effects of grassland plant species diversity, abundance, and composition on foliar fungal disease. Ecology 83, 1713-1726 (2002).	10	-0.681506	4.8846e-07	Monotonic dilution	quadratic
Mitchell et al 2002(98B1 Astragalus fungal leaf spot)	C. E. Mitchell, D. Tilman, J. V. Groth, Effects of grassland plant species diversity, abundance, and composition on foliar fungal disease. Ecology 83, 1713-1726 (2002).	10	0.0460527	0.753359	Non-monotonic	no relationship
Mitchell et al 2002(98B1 Bouteloua fungal leaf spot)	C. E. Mitchell, D. Tilman, J. V. Groth, Effects of grassland plant species diversity, abundance, and composition on foliar fungal disease. Ecology 83, 1713-1726 (2002).	10	-0.520634	0.000483696	Monotonic dilution	polynomial
Mitchell et al 2002(98B1 Buchloe fungal leaf spot)	C. E. Mitchell, D. Tilman, J. V. Groth, Effects of grassland plant species diversity, abundance, and composition on foliar fungal disease. Ecology 83, 1713-1726 (2002).	10	-0.30953	0.281522	Non-monotonic	no relationship
Mitchell et al 2002(98B1 Coreopsis bacterial leaf spot)	C. E. Mitchell, D. Tilman, J. V. Groth, Effects of grassland plant species diversity, abundance, and composition on foliar fungal disease. Ecology 83, 1713-1726 (2002).	10	-0.32868	0.0761624	Non-monotonic	quadratic
Mitchell et al 2002(98B1 Coreopsis fungal leaf spot)	C. E. Mitchell, D. Tilman, J. V. Groth, Effects of grassland plant species diversity, abundance, and composition on foliar fungal disease. Ecology 83, 1713-1726 (2002).	10	-0.348719	0.0589422	Non-monotonic	linear dilution
Mitchell et al 2002(98B1 Elymus fungal leaf spot)	C. E. Mitchell, D. Tilman, J. V. Groth, Effects of grassland plant species diversity, abundance, and composition on foliar fungal disease. Ecology 83, 1713-1726 (2002).	10	0.0944013	0.748208	Non-monotonic	quadratic
Mitchell et al 2002(98B1 Euphorbia Panicum rust on Euphorbia )	C. E. Mitchell, D. Tilman, J. V. Groth, Effects of grassland plant species diversity, abundance, and composition on foliar fungal disease. Ecology 83, 1713-1726 (2002).	10	0.0895414	0.511648	Non-monotonic	no relationship
Mitchell et al 2002(98B1 Euphorbia Panicum rust on Panicum )	C. E. Mitchell, D. Tilman, J. V. Groth, Effects of grassland plant species diversity, abundance, and composition on foliar fungal disease. Ecology 83, 1713-1726 (2002).	10	-0.476232	0.00901365	Monotonic dilution	linear dilution
Mitchell et al 2002(98B1 Lespedeza rust telia )	C. E. Mitchell, D. Tilman, J. V. Groth, Effects of grassland plant species diversity, abundance, and composition on foliar fungal disease. Ecology 83, 1713-1726 (2002).	10	-0.103824	0.446365	Non-monotonic	quadratic
Mitchell et al 2002(98B1 Liatris fungal leaf spot)	C. E. Mitchell, D. Tilman, J. V. Groth, Effects of grassland plant species diversity, abundance, and composition on foliar fungal disease. Ecology 83, 1713-1726 (2002).	10	-0.433355	0.00262609	Monotonic dilution	quadratic
Mitchell et al 2002(98B1 Liatris Koeleria rust on Koeleria )	C. E. Mitchell, D. Tilman, J. V. Groth, Effects of grassland plant species diversity, abundance, and composition on foliar fungal disease. Ecology 83, 1713-1726 (2002).	10	-0.0649811	0.660807	Non-monotonic	polynomial
Mitchell et al 2002(98B1 Liatris Koeleria rust on Liatris )	C. E. Mitchell, D. Tilman, J. V. Groth, Effects of grassland plant species diversity, abundance, and composition on foliar fungal disease. Ecology 83, 1713-1726 (2002).	10	-0.160159	0.304927	Non-monotonic	no relationship
Mitchell et al 2002(98B1 Panicum fungal leaf spot)	C. E. Mitchell, D. Tilman, J. V. Groth, Effects of grassland plant species diversity, abundance, and composition on foliar fungal disease. Ecology 83, 1713-1726 (2002).	10	-0.354974	0.0588158	Non-monotonic	linear dilution
Mitchell et al 2002(98B1 Petalostemum fungal stem spot)	C. E. Mitchell, D. Tilman, J. V. Groth, Effects of grassland plant species diversity, abundance, and composition on foliar fungal disease. Ecology 83, 1713-1726 (2002).	10	-0.394613	0.00882866	Monotonic dilution	polynomial
Mitchell et al 2002(98B1 Poa fungal leaf spot)	C. E. Mitchell, D. Tilman, J. V. Groth, Effects of grassland plant species diversity, abundance, and composition on foliar fungal disease. Ecology 83, 1713-1726 (2002).	10	0.242189	0.142923	Non-monotonic	no relationship
Mitchell et al 2002(98B1 Rudbeckia fungal leaf spot)	C. E. Mitchell, D. Tilman, J. V. Groth, Effects of grassland plant species diversity, abundance, and composition on foliar fungal disease. Ecology 83, 1713-1726 (2002).	10	-0.0745232	0.626594	Non-monotonic	no relationship
Mitchell et al 2002(98B1 Schizachyrium fungal leaf spot)	C. E. Mitchell, D. Tilman, J. V. Groth, Effects of grassland plant species diversity, abundance, and composition on foliar fungal disease. Ecology 83, 1713-1726 (2002).	10	0.0103398	0.943186	Non-monotonic	no relationship
Mitchell et al 2002(98B1 Solidago fungal leaf spot)	C. E. Mitchell, D. Tilman, J. V. Groth, Effects of grassland plant species diversity, abundance, and composition on foliar fungal disease. Ecology 83, 1713-1726 (2002).	10	-0.520372	7.67584e-05	Monotonic dilution	quadratic
Mitchell et al 2002(98B1 Sorghastrum fungal leaf spot)	C. E. Mitchell, D. Tilman, J. V. Groth, Effects of grassland plant species diversity, abundance, and composition on foliar fungal disease. Ecology 83, 1713-1726 (2002).	10	-0.522546	1.32122e-05	Monotonic dilution	polynomial
Mitchell et al 2002(98B1 Sporobolus fungal leaf spot)	C. E. Mitchell, D. Tilman, J. V. Groth, Effects of grassland plant species diversity, abundance, and composition on foliar fungal disease. Ecology 83, 1713-1726 (2002).	10	-0.462579	0.111462	Non-monotonic	polynomial
Moore et al 2012 (Fig 2a)	S. M. Moore, E. T. Borer, The influence of host diversity and composition on epidemiological patterns at multiple spatial scales. Ecology 93, 1095-1105 (2012).	14	-0.24386	0.314372	Non-monotonic	linear dilution
Moore et al 2012 (Fig 2b BC)	S. M. Moore, E. T. Borer, The influence of host diversity and composition on epidemiological patterns at multiple spatial scales. Ecology 93, 1095-1105 (2012).	14	0.00457677	0.987611	Non-monotonic	no relationship
Moore et al 2012 (Fig 2b EG)	S. M. Moore, E. T. Borer, The influence of host diversity and composition on epidemiological patterns at multiple spatial scales. Ecology 93, 1095-1105 (2012).	14	-0.297884	0.262476	Non-monotonic	no relationship
Moore et al 2012 (Fig 2b FI)	S. M. Moore, E. T. Borer, The influence of host diversity and composition on epidemiological patterns at multiple spatial scales. Ecology 93, 1095-1105 (2012).	14	-0.493158	0.12322	Non-monotonic	linear dilution
Nguyen et al 2016(ACEPSE.other fungi)	D. Nguyen, B. Castagneyrol, H. Bruelheide, F. Bussotti, V. Guyot, H. Jactel, B. Jaroszewicz, F. Valladares, J. Stenlid, and J. Boberg. Fungal disease incidence along tree diversity gradients depends on latitude in European forests. Ecology and evolution, 6:8 2426-2438, (2016).	31	-0.146303	0.157148	Non-monotonic	polynomial
Nguyen et al 2016(ACEPSE.spots)	D. Nguyen, B. Castagneyrol, H. Bruelheide, F. Bussotti, V. Guyot, H. Jactel, B. Jaroszewicz, F. Valladares, J. Stenlid, and J. Boberg. Fungal disease incidence along tree diversity gradients depends on latitude in European forests. Ecology and evolution, 6:8 2426-2438, (2016).	31	0.290644	0.0042726	Monotonic amplification	linear amplification
Nguyen et al 2016(BETPEN.spots)	D. Nguyen, B. Castagneyrol, H. Bruelheide, F. Bussotti, V. Guyot, H. Jactel, B. Jaroszewicz, F. Valladares, J. Stenlid, and J. Boberg. Fungal disease incidence along tree diversity gradients depends on latitude in European forests. Ecology and evolution, 6:8 2426-2438, (2016).	31	-0.46876	1.43846e-08	Monotonic dilution	linear dilution
Nguyen et al 2016(CARBET.other fungi)	D. Nguyen, B. Castagneyrol, H. Bruelheide, F. Bussotti, V. Guyot, H. Jactel, B. Jaroszewicz, F. Valladares, J. Stenlid, and J. Boberg. Fungal disease incidence along tree diversity gradients depends on latitude in European forests. Ecology and evolution, 6:8 2426-2438, (2016).	31	0	1	Non-monotonic	no relationship
Nguyen et al 2016(CARBET.spots)	D. Nguyen, B. Castagneyrol, H. Bruelheide, F. Bussotti, V. Guyot, H. Jactel, B. Jaroszewicz, F. Valladares, J. Stenlid, and J. Boberg. Fungal disease incidence along tree diversity gradients depends on latitude in European forests. Ecology and evolution, 6:8 2426-2438, (2016).	31	0.220262	0.0481683	Monotonic amplification	linear amplification
Nguyen et al 2016(CASSAT.other fungi)	D. Nguyen, B. Castagneyrol, H. Bruelheide, F. Bussotti, V. Guyot, H. Jactel, B. Jaroszewicz, F. Valladares, J. Stenlid, and J. Boberg. Fungal disease incidence along tree diversity gradients depends on latitude in European forests. Ecology and evolution, 6:8 2426-2438, (2016).	31	0.0950886	0.485734	Non-monotonic	no relationship
Nguyen et al 2016(CASSAT.spots)	D. Nguyen, B. Castagneyrol, H. Bruelheide, F. Bussotti, V. Guyot, H. Jactel, B. Jaroszewicz, F. Valladares, J. Stenlid, and J. Boberg. Fungal disease incidence along tree diversity gradients depends on latitude in European forests. Ecology and evolution, 6:8 2426-2438, (2016).	31	-0.0850577	0.529292	Non-monotonic	linear dilution
Nguyen et al 2016(FAGSYL.spots)	D. Nguyen, B. Castagneyrol, H. Bruelheide, F. Bussotti, V. Guyot, H. Jactel, B. Jaroszewicz, F. Valladares, J. Stenlid, and J. Boberg. Fungal disease incidence along tree diversity gradients depends on latitude in European forests. Ecology and evolution, 6:8 2426-2438, (2016).	31	0.237471	0.00292765	Monotonic amplification	quadratic
Nguyen et al 2016(FRAEXC.other fungi)	D. Nguyen, B. Castagneyrol, H. Bruelheide, F. Bussotti, V. Guyot, H. Jactel, B. Jaroszewicz, F. Valladares, J. Stenlid, and J. Boberg. Fungal disease incidence along tree diversity gradients depends on latitude in European forests. Ecology and evolution, 6:8 2426-2438, (2016).	31	0.189506	0.110857	Non-monotonic	quadratic
Nguyen et al 2016(FRAEXC.spots)	D. Nguyen, B. Castagneyrol, H. Bruelheide, F. Bussotti, V. Guyot, H. Jactel, B. Jaroszewicz, F. Valladares, J. Stenlid, and J. Boberg. Fungal disease incidence along tree diversity gradients depends on latitude in European forests. Ecology and evolution, 6:8 2426-2438, (2016).	31	0.209519	0.0773325	Non-monotonic	linear amplification
Nguyen et al 2016(OSTCAR.other fungi)	D. Nguyen, B. Castagneyrol, H. Bruelheide, F. Bussotti, V. Guyot, H. Jactel, B. Jaroszewicz, F. Valladares, J. Stenlid, and J. Boberg. Fungal disease incidence along tree diversity gradients depends on latitude in European forests. Ecology and evolution, 6:8 2426-2438, (2016).	31	0.172161	0.231884	Non-monotonic	no relationship
Nguyen et al 2016(OSTCAR.spots)	D. Nguyen, B. Castagneyrol, H. Bruelheide, F. Bussotti, V. Guyot, H. Jactel, B. Jaroszewicz, F. Valladares, J. Stenlid, and J. Boberg. Fungal disease incidence along tree diversity gradients depends on latitude in European forests. Ecology and evolution, 6:8 2426-2438, (2016).	31	-0.297329	0.0359989	Monotonic dilution	linear dilution
Nguyen et al 2016(PICABI.rust_cast)	D. Nguyen, B. Castagneyrol, H. Bruelheide, F. Bussotti, V. Guyot, H. Jactel, B. Jaroszewicz, F. Valladares, J. Stenlid, and J. Boberg. Fungal disease incidence along tree diversity gradients depends on latitude in European forests. Ecology and evolution, 6:8 2426-2438, (2016).	31	-0.326699	7.24194e-07	Monotonic dilution	linear dilution
Nguyen et al 2016(PINNIG.rust_cast)	D. Nguyen, B. Castagneyrol, H. Bruelheide, F. Bussotti, V. Guyot, H. Jactel, B. Jaroszewicz, F. Valladares, J. Stenlid, and J. Boberg. Fungal disease incidence along tree diversity gradients depends on latitude in European forests. Ecology and evolution, 6:8 2426-2438, (2016).	31	-0.161252	0.175993	Non-monotonic	no relationship
Nguyen et al 2016(QUECER.other fungi)	D. Nguyen, B. Castagneyrol, H. Bruelheide, F. Bussotti, V. Guyot, H. Jactel, B. Jaroszewicz, F. Valladares, J. Stenlid, and J. Boberg. Fungal disease incidence along tree diversity gradients depends on latitude in European forests. Ecology and evolution, 6:8 2426-2438, (2016).	31	-0.250606	0.0555652	Non-monotonic	no relationship
Nguyen et al 2016(QUECER.spots)	D. Nguyen, B. Castagneyrol, H. Bruelheide, F. Bussotti, V. Guyot, H. Jactel, B. Jaroszewicz, F. Valladares, J. Stenlid, and J. Boberg. Fungal disease incidence along tree diversity gradients depends on latitude in European forests. Ecology and evolution, 6:8 2426-2438, (2016).	31	-0.00121689	0.992448	Non-monotonic	quadratic
Nguyen et al 2016(QUEILE.other fungi)	D. Nguyen, B. Castagneyrol, H. Bruelheide, F. Bussotti, V. Guyot, H. Jactel, B. Jaroszewicz, F. Valladares, J. Stenlid, and J. Boberg. Fungal disease incidence along tree diversity gradients depends on latitude in European forests. Ecology and evolution, 6:8 2426-2438, (2016).	31	0.111517	0.231297	Non-monotonic	no relationship
Nguyen et al 2016(QUEILE.spots)	D. Nguyen, B. Castagneyrol, H. Bruelheide, F. Bussotti, V. Guyot, H. Jactel, B. Jaroszewicz, F. Valladares, J. Stenlid, and J. Boberg. Fungal disease incidence along tree diversity gradients depends on latitude in European forests. Ecology and evolution, 6:8 2426-2438, (2016).	31	-0.105747	0.256485	Non-monotonic	no relationship
Nguyen et al 2016(QUEPET.mildew)	D. Nguyen, B. Castagneyrol, H. Bruelheide, F. Bussotti, V. Guyot, H. Jactel, B. Jaroszewicz, F. Valladares, J. Stenlid, and J. Boberg. Fungal disease incidence along tree diversity gradients depends on latitude in European forests. Ecology and evolution, 6:8 2426-2438, (2016).	31	0.0329707	0.745956	Non-monotonic	no relationship
Nguyen et al 2016(QUEPET.spots)	D. Nguyen, B. Castagneyrol, H. Bruelheide, F. Bussotti, V. Guyot, H. Jactel, B. Jaroszewicz, F. Valladares, J. Stenlid, and J. Boberg. Fungal disease incidence along tree diversity gradients depends on latitude in European forests. Ecology and evolution, 6:8 2426-2438, (2016).	31	0.0430477	0.67224	Non-monotonic	no relationship
Nguyen et al 2016(QUEROB.mildew)	D. Nguyen, B. Castagneyrol, H. Bruelheide, F. Bussotti, V. Guyot, H. Jactel, B. Jaroszewicz, F. Valladares, J. Stenlid, and J. Boberg. Fungal disease incidence along tree diversity gradients depends on latitude in European forests. Ecology and evolution, 6:8 2426-2438, (2016).	31	0.1857	0.105889	Non-monotonic	linear amplification
Orrock et al 2011	J. L. Orrock, B. F. Allan, C. A. Drost, Biogeographic and Ecological Regulation of Disease: Prevalence of Sin Nombre Virus in Island Mice Is Related to Island Area, Precipitation, and Predator Richness. American Naturalist 177, 691-697 (2011).	15	0.7	0.0532238	Non-monotonic	polynomial
Piudo et al 2011	L. Piudo, M. J. Monteverde, R. S. Walker, R. J. Douglass, Rodent Community Structure and Andes Virus Infection in Sylvan and Peridomestic Habitats in Northwestern Patagonia, Argentina. Vector-Borne and Zoonotic Diseases 11, 315-324 (2011).	16	-0.0968097	0.741981	Non-monotonic	no relationship
Prusinski et al 2006	M. A. Prusinski et al., Habitat structure associated with Borrelia burgdorferi prevalence in small mammals in New York State. Environmental Entomology 35, 308-319 (2006).	17	-0.20757	0.517414	Non-monotonic	quadratic
Rendon et al 2014 (Fig 1a)	E. Rendón-Franco, C. Muñoz-García, E. Romero-Callejas, K. Moreno-Torres, G. Suzán, Effect of host species diversity on multiparasite systems in rodent communities. Parasitology Research 113, 447-450 (2014).	18	-0.485714	0.328723	Non-monotonic	polynomial
Rendon et al 2014 (Fig 1b)	E. Rendón-Franco, C. Muñoz-García, E. Romero-Callejas, K. Moreno-Torres, G. Suzán, Effect of host species diversity on multiparasite systems in rodent communities. Parasitology Research 113, 447-450 (2014).	18	-0.714286	0.110787	Non-monotonic	polynomial
Rendon et al 2014 (Fig 1c)	E. Rendón-Franco, C. Muñoz-García, E. Romero-Callejas, K. Moreno-Torres, G. Suzán, Effect of host species diversity on multiparasite systems in rodent communities. Parasitology Research 113, 447-450 (2014).	18	-0.0857143	0.871743	Non-monotonic	polynomial
Rendon et al 2014 (Fig 1d)	E. Rendón-Franco, C. Muñoz-García, E. Romero-Callejas, K. Moreno-Torres, G. Suzán, Effect of host species diversity on multiparasite systems in rodent communities. Parasitology Research 113, 447-450 (2014).	18	-0.257143	0.622787	Non-monotonic	polynomial
Strauss et al 2017 (2009)	A.T. Strauss, M.S. Shocket, D.J. Civitello, J.L. Hite, R.M. Penczykowski, M.A. Duffy, C.E. Cáceres, and S.R. Hall. Habitat, predators, and hosts regulate disease in Daphnia through direct and indirect pathways. Ecol Monogr 86(4):393-411, (2016).	32	-0.486068	0.0408335	Monotonic dilution	linear dilution
Strauss et al 2017 (2010)	A.T. Strauss, M.S. Shocket, D.J. Civitello, J.L. Hite, R.M. Penczykowski, M.A. Duffy, C.E. Cáceres, and S.R. Hall. Habitat, predators, and hosts regulate disease in Daphnia through direct and indirect pathways. Ecol Monogr 86(4):393-411, (2016).	33	-0.392857	0.147467	Non-monotonic	no relationship
Strauss et al 2017 (2014)	A.T. Strauss, M.S. Shocket, D.J. Civitello, J.L. Hite, R.M. Penczykowski, M.A. Duffy, C.E. Cáceres, and S.R. Hall. Habitat, predators, and hosts regulate disease in Daphnia through direct and indirect pathways. Ecol Monogr 86(4):393-411, (2016).	34	-0.435786	0.0204458	Monotonic dilution	linear dilution
Suzan et al 2009	G. Suzan et al., Experimental Evidence for Reduced Rodent Diversity Causing Increased Hantavirus Prevalence. Plos One 4, (2009).	20	0.103245	0.703574	Non-monotonic	no relationship
Venesky et al 2013	M.D. Venesky, X. Liu, E.L. Sauer, and J.R. Rohr, Linking manipulative experiments to field data to test the dilution effect, Journal of Animal Ecology 83(3): 557-565, (2014).	21	NA	NA	NA	NA
Wood et al 2017 (chag10)	C.L. Wood, A. McInturff, H.S. Young, D. Kim, and K.D. Lafferty. Human infectious disease burdens decrease with urbanization but not with biodiversity. Phil Trans B 372(1722): 20160122, (2017).	49	0.47218	0.0355424	Monotonic amplification	linear amplification
Wood et al 2017 (chag90)	C.L. Wood, A. McInturff, H.S. Young, D. Kim, and K.D. Lafferty. Human infectious disease burdens decrease with urbanization but not with biodiversity. Phil Trans B 372(1722): 20160122, (2017).	49	0.491729	0.0276582	Monotonic amplification	polynomial
Wood et al 2017 (cyst10)	C.L. Wood, A. McInturff, H.S. Young, D. Kim, and K.D. Lafferty. Human infectious disease burdens decrease with urbanization but not with biodiversity. Phil Trans B 372(1722): 20160122, (2017).	48	0.438619	0.00289909	Monotonic amplification	linear amplification
Wood et al 2017 (cyst90)	C.L. Wood, A. McInturff, H.S. Young, D. Kim, and K.D. Lafferty. Human infectious disease burdens decrease with urbanization but not with biodiversity. Phil Trans B 372(1722): 20160122, (2017).	48	0.472918	0.000304796	Monotonic amplification	polynomial
Wood et al 2017 (dengue10)	C.L. Wood, A. McInturff, H.S. Young, D. Kim, and K.D. Lafferty. Human infectious disease burdens decrease with urbanization but not with biodiversity. Phil Trans B 372(1722): 20160122, (2017).	47	0.125979	0.337492	Non-monotonic	no relationship
Wood et al 2017 (dengue90)	C.L. Wood, A. McInturff, H.S. Young, D. Kim, and K.D. Lafferty. Human infectious disease burdens decrease with urbanization but not with biodiversity. Phil Trans B 372(1722): 20160122, (2017).	47	-0.00511253	0.969075	Non-monotonic	quadratic
Wood et al 2017 (ech10)	C.L. Wood, A. McInturff, H.S. Young, D. Kim, and K.D. Lafferty. Human infectious disease burdens decrease with urbanization but not with biodiversity. Phil Trans B 372(1722): 20160122, (2017).	46	0.102558	0.589685	Non-monotonic	polynomial
Wood et al 2017 (ech90)	C.L. Wood, A. McInturff, H.S. Young, D. Kim, and K.D. Lafferty. Human infectious disease burdens decrease with urbanization but not with biodiversity. Phil Trans B 372(1722): 20160122, (2017).	46	-0.0122358	0.948833	Non-monotonic	no relationship
Wood et al 2017 (fbtrem10)	C.L. Wood, A. McInturff, H.S. Young, D. Kim, and K.D. Lafferty. Human infectious disease burdens decrease with urbanization but not with biodiversity. Phil Trans B 372(1722): 20160122, (2017).	45	0.502718	0.0122892	Monotonic amplification	polynomial
Wood et al 2017 (fbtrem90)	C.L. Wood, A. McInturff, H.S. Young, D. Kim, and K.D. Lafferty. Human infectious disease burdens decrease with urbanization but not with biodiversity. Phil Trans B 372(1722): 20160122, (2017).	45	0.479217	0.0178187	Monotonic amplification	polynomial
Wood et al 2017 (leish10)	C.L. Wood, A. McInturff, H.S. Young, D. Kim, and K.D. Lafferty. Human infectious disease burdens decrease with urbanization but not with biodiversity. Phil Trans B 372(1722): 20160122, (2017).	41	0.19725	0.263497	Non-monotonic	no relationship
Wood et al 2017 (leish90)	C.L. Wood, A. McInturff, H.S. Young, D. Kim, and K.D. Lafferty. Human infectious disease burdens decrease with urbanization but not with biodiversity. Phil Trans B 372(1722): 20160122, (2017).	41	0.163636	0.355111	Non-monotonic	no relationship
Wood et al 2017 (lf10)	C.L. Wood, A. McInturff, H.S. Young, D. Kim, and K.D. Lafferty. Human infectious disease burdens decrease with urbanization but not with biodiversity. Phil Trans B 372(1722): 20160122, (2017).	40	0.142857	0.525942	Non-monotonic	no relationship
Wood et al 2017 (lf90)	C.L. Wood, A. McInturff, H.S. Young, D. Kim, and K.D. Lafferty. Human infectious disease burdens decrease with urbanization but not with biodiversity. Phil Trans B 372(1722): 20160122, (2017).	40	0.00692308	0.973799	Non-monotonic	no relationship
Wood et al 2017 (mal10)	C.L. Wood, A. McInturff, H.S. Young, D. Kim, and K.D. Lafferty. Human infectious disease burdens decrease with urbanization but not with biodiversity. Phil Trans B 372(1722): 20160122, (2017).	39	0.484912	8.62013e-05	Monotonic amplification	polynomial
Wood et al 2017 (mal90)	C.L. Wood, A. McInturff, H.S. Young, D. Kim, and K.D. Lafferty. Human infectious disease burdens decrease with urbanization but not with biodiversity. Phil Trans B 372(1722): 20160122, (2017).	39	0.468852	0.000157818	Monotonic amplification	no relationship
Wood et al 2017 (rb10)	C.L. Wood, A. McInturff, H.S. Young, D. Kim, and K.D. Lafferty. Human infectious disease burdens decrease with urbanization but not with biodiversity. Phil Trans B 372(1722): 20160122, (2017).	37	0.195832	0.133728	Non-monotonic	no relationship
Wood et al 2017 (rb90)	C.L. Wood, A. McInturff, H.S. Young, D. Kim, and K.D. Lafferty. Human infectious disease burdens decrease with urbanization but not with biodiversity. Phil Trans B 372(1722): 20160122, (2017).	37	0.271353	0.0359757	Monotonic amplification	no relationship
Wood et al 2017 (sch10)	C.L. Wood, A. McInturff, H.S. Young, D. Kim, and K.D. Lafferty. Human infectious disease burdens decrease with urbanization but not with biodiversity. Phil Trans B 372(1722): 20160122, (2017).	36	-0.534066	0.0491599	Monotonic dilution	linear dilution
Wood et al 2017 (sch90)	C.L. Wood, A. McInturff, H.S. Young, D. Kim, and K.D. Lafferty. Human infectious disease burdens decrease with urbanization but not with biodiversity. Phil Trans B 372(1722): 20160122, (2017).	36	-0.353846	0.21454	Non-monotonic	no relationship
Wood et al 2017 (typh10)	C.L. Wood, A. McInturff, H.S. Young, D. Kim, and K.D. Lafferty. Human infectious disease burdens decrease with urbanization but not with biodiversity. Phil Trans B 372(1722): 20160122, (2017).	57	0.352265	0.00577461	Monotonic amplification	no relationship
Wood et al 2017 (typh90)	C.L. Wood, A. McInturff, H.S. Young, D. Kim, and K.D. Lafferty. Human infectious disease burdens decrease with urbanization but not with biodiversity. Phil Trans B 372(1722): 20160122, (2017).	57	0.219839	0.0914575	Non-monotonic	no relationship
Xavier et al 2012 (Hemoculture)	S. C. d. C. Xavier et al., Lower Richness of Small Wild Mammal Species and Chagas Disease Risk. PLoS Negl Trop Dis 6, e1647 (2012).	22	-0.225261	0.289911	Non-monotonic	no relationship
Xavier et al 2012 (IFAT)	S. C. d. C. Xavier et al., Lower Richness of Small Wild Mammal Species and Chagas Disease Risk. PLoS Negl Trop Dis 6, e1647 (2012).	22	-0.424457	0.0387046	Monotonic dilution	linear dilution
Young et al 2017 (Anaplasma)	H.S. Young, et al. Interacting effects of land use and climate on rodent-borne pathogens in central Kenya. Phil Trans B 372(1722): 20160116, (2017).	63	0.209883	0.0446404	Monotonic amplification	no relationship
Young et al 2017 (Bartonella)	H.S. Young, et al. Interacting effects of land use and climate on rodent-borne pathogens in central Kenya. Phil Trans B 372(1722): 20160116, (2017).	63	0.277061	0.00750189	Monotonic amplification	polynomial
Young et al 2017 (Borrelia)	H.S. Young, et al. Interacting effects of land use and climate on rodent-borne pathogens in central Kenya. Phil Trans B 372(1722): 20160116, (2017).	63	0.404184	6.45096e-05	Monotonic amplification	polynomial
Young et al 2017 (Coxiella)	H.S. Young, et al. Interacting effects of land use and climate on rodent-borne pathogens in central Kenya. Phil Trans B 372(1722): 20160116, (2017).	63	0.0730882	0.488699	Non-monotonic	no relationship
Young et al 2017 (Hapatozoon)	H.S. Young, et al. Interacting effects of land use and climate on rodent-borne pathogens in central Kenya. Phil Trans B 372(1722): 20160116, (2017).	63	0.459343	4.11021e-06	Monotonic amplification	polynomial
Young et al 2017 (Theilieria)	H.S. Young, et al. Interacting effects of land use and climate on rodent-borne pathogens in central Kenya. Phil Trans B 372(1722): 20160116, (2017).	63	0.0950218	0.36759	Non-monotonic	linear dilution
Zimmerman et al 2017 (metacercariae)	M.R. Zimmermann, K.E. Luth, and G.W. Esch, Snail species diversity impacts the infection patterns of Echinostoma spp.: Examples from field collected data. Acta parasitologica 62(3):493-501, (2017).	77	NA	NA	NA	NA
Zimmerman et al 2017 (miracidia)	M.R. Zimmermann, K.E. Luth, and G.W. Esch, Snail species diversity impacts the infection patterns of Echinostoma spp.: Examples from field collected data. Acta parasitologica 62(3):493-501, (2017).	77	NA	NA	NA	NA

## Sheet: Figure S2
Study	Manuscript	data_source	Pearson.skewness	Regression shape
Clay et al 2009	C. A. Clay, E. M. Lehmer, S. S. Jeor, M. D. Dearing, Sin Nombre Virus and Rodent Species Diversity: A Test of the Dilution and Amplification Hypotheses. Plos One 4, (2009).	1	0.335716	linear dilution
Derne et al 2011	B. T. Derne, E. J. Fearnley, C. L. Lau, S. Paynter, P. Weinstein, Biodiversity and leptospirosis risk: A case of pathogen regulation? Medical Hypotheses 77, 339-344 (2011).	2	0.761933	quadratic
Dizney and Ruedas 2009	L. J. Dizney, L. A. Ruedas, Increased Host Species Diversity and Decreased Prevalence of Sin Nombre Virus. Emerging Infectious Diseases 15, 1012-1018 (2009).	3	-0.577896	polynomial
Ecke et al 2017	F. Ecke, D.G. Angeler, M. Magnusson, H. Khalil, and B. Hörnfeldt. Dampening of population cycles in voles affects small mammal community structure, decreases diversity, and increases prevalence of a zoonotic disease. Ecology and evolution 7(14):5331-5342, (2017).	64	0.999826	polynomial
Ezenwa et al 2006 Human WNV (Fig 3) 2002	V. O. Ezenwa, M. S. Godsey, R. J. King, S. C. Guptill, Avian diversity and West Nile virus: testing associations between biodiversity and infectious disease risk. Proceedings of the Royal Society B-Biological Sciences 273, 109-117 (2006).	19	0.293429	linear dilution
Ezenwa et al 2006 Human WNV (Fig 3) 2003	V. O. Ezenwa, M. S. Godsey, R. J. King, S. C. Guptill, Avian diversity and West Nile virus: testing associations between biodiversity and infectious disease risk. Proceedings of the Royal Society B-Biological Sciences 273, 109-117 (2006).	19	0.154458	linear dilution
Foley et al 2009 (mammal richness)	J. E. Foley, N. C. Nieto, P. Foley, Emergence of Tick-Borne Granulocytic Anaplasmosis Associated with Habitat Type and Forest Change in Northern California. American Journal of Tropical Medicine and Hygiene 81, 1132-1140 (2009).	4	-1.51944	no relationship
Foley et al 2009 (mammal Simpson's)	J. E. Foley, N. C. Nieto, P. Foley, Emergence of Tick-Borne Granulocytic Anaplasmosis Associated with Habitat Type and Forest Change in Northern California. American Journal of Tropical Medicine and Hygiene 81, 1132-1140 (2009).	4	NA	no relationship
Foley et al 2014	J. Foley, J. Piovia-Scott. "Vector biodiversity did not associate with tick-borne pathogen prevalence in small mammal communities in northern and central California." Ticks and tick-borne diseases 5(3):299-304, (2014).	65	-0.174886	no relationship
Frank et al 2016 (AG)	H.K. Frank , C.D. Mendenhall, S.D. Judson, G.C. Daily, and E.A. Hadly. Anthropogenic impacts on Costa Rican bat parasitism are sex specific. Ecology and evolution 6(14):4898-4909, (2016).	66	-0.127294	no relationship
Frank et al 2016 (AJ)	H.K. Frank , C.D. Mendenhall, S.D. Judson, G.C. Daily, and E.A. Hadly. Anthropogenic impacts on Costa Rican bat parasitism are sex specific. Ecology and evolution 6(14):4898-4909, (2016).	66	NA	no relationship
Frank et al 2016 (AL)	H.K. Frank , C.D. Mendenhall, S.D. Judson, G.C. Daily, and E.A. Hadly. Anthropogenic impacts on Costa Rican bat parasitism are sex specific. Ecology and evolution 6(14):4898-4909, (2016).	66	NA	no relationship
Frank et al 2016 (APW)	H.K. Frank , C.D. Mendenhall, S.D. Judson, G.C. Daily, and E.A. Hadly. Anthropogenic impacts on Costa Rican bat parasitism are sex specific. Ecology and evolution 6(14):4898-4909, (2016).	66	NA	linear amplification
Frank et al 2016 (CC)	H.K. Frank , C.D. Mendenhall, S.D. Judson, G.C. Daily, and E.A. Hadly. Anthropogenic impacts on Costa Rican bat parasitism are sex specific. Ecology and evolution 6(14):4898-4909, (2016).	66	NA	no relationship
Frank et al 2016 (CP)	H.K. Frank , C.D. Mendenhall, S.D. Judson, G.C. Daily, and E.A. Hadly. Anthropogenic impacts on Costa Rican bat parasitism are sex specific. Ecology and evolution 6(14):4898-4909, (2016).	66	NA	no relationship
Frank et al 2016 (CS)	H.K. Frank , C.D. Mendenhall, S.D. Judson, G.C. Daily, and E.A. Hadly. Anthropogenic impacts on Costa Rican bat parasitism are sex specific. Ecology and evolution 6(14):4898-4909, (2016).	66	NA	no relationship
Frank et al 2016 (DR)	H.K. Frank , C.D. Mendenhall, S.D. Judson, G.C. Daily, and E.A. Hadly. Anthropogenic impacts on Costa Rican bat parasitism are sex specific. Ecology and evolution 6(14):4898-4909, (2016).	66	-0.14498	no relationship
Frank et al 2016 (GC)	H.K. Frank , C.D. Mendenhall, S.D. Judson, G.C. Daily, and E.A. Hadly. Anthropogenic impacts on Costa Rican bat parasitism are sex specific. Ecology and evolution 6(14):4898-4909, (2016).	66	NA	no relationship
Frank et al 2016 (GS)	H.K. Frank , C.D. Mendenhall, S.D. Judson, G.C. Daily, and E.A. Hadly. Anthropogenic impacts on Costa Rican bat parasitism are sex specific. Ecology and evolution 6(14):4898-4909, (2016).	66	NA	no relationship
Frank et al 2016 (HU)	H.K. Frank , C.D. Mendenhall, S.D. Judson, G.C. Daily, and E.A. Hadly. Anthropogenic impacts on Costa Rican bat parasitism are sex specific. Ecology and evolution 6(14):4898-4909, (2016).	66	-0.00507328	polynomial
Frank et al 2016 (LR)	H.K. Frank , C.D. Mendenhall, S.D. Judson, G.C. Daily, and E.A. Hadly. Anthropogenic impacts on Costa Rican bat parasitism are sex specific. Ecology and evolution 6(14):4898-4909, (2016).	66	0.305944	no relationship
Frank et al 2016 (MI1)	H.K. Frank , C.D. Mendenhall, S.D. Judson, G.C. Daily, and E.A. Hadly. Anthropogenic impacts on Costa Rican bat parasitism are sex specific. Ecology and evolution 6(14):4898-4909, (2016).	66	NA	NA
Frank et al 2016 (MK)	H.K. Frank , C.D. Mendenhall, S.D. Judson, G.C. Daily, and E.A. Hadly. Anthropogenic impacts on Costa Rican bat parasitism are sex specific. Ecology and evolution 6(14):4898-4909, (2016).	66	-0.950107	no relationship
Frank et al 2016 (PD)	H.K. Frank , C.D. Mendenhall, S.D. Judson, G.C. Daily, and E.A. Hadly. Anthropogenic impacts on Costa Rican bat parasitism are sex specific. Ecology and evolution 6(14):4898-4909, (2016).	66	NA	NA
Frank et al 2016 (PP)	H.K. Frank , C.D. Mendenhall, S.D. Judson, G.C. Daily, and E.A. Hadly. Anthropogenic impacts on Costa Rican bat parasitism are sex specific. Ecology and evolution 6(14):4898-4909, (2016).	66	NA	NA
Frank et al 2016 (PV)	H.K. Frank , C.D. Mendenhall, S.D. Judson, G.C. Daily, and E.A. Hadly. Anthropogenic impacts on Costa Rican bat parasitism are sex specific. Ecology and evolution 6(14):4898-4909, (2016).	66	0.745685	no relationship
Frank et al 2016 (SLi)	H.K. Frank , C.D. Mendenhall, S.D. Judson, G.C. Daily, and E.A. Hadly. Anthropogenic impacts on Costa Rican bat parasitism are sex specific. Ecology and evolution 6(14):4898-4909, (2016).	66	0.468731	no relationship
Frank et al 2016 (UB)	H.K. Frank , C.D. Mendenhall, S.D. Judson, G.C. Daily, and E.A. Hadly. Anthropogenic impacts on Costa Rican bat parasitism are sex specific. Ecology and evolution 6(14):4898-4909, (2016).	66	NA	linear amplification
Frank et al 2016 (VT)	H.K. Frank , C.D. Mendenhall, S.D. Judson, G.C. Daily, and E.A. Hadly. Anthropogenic impacts on Costa Rican bat parasitism are sex specific. Ecology and evolution 6(14):4898-4909, (2016).	66	NA	no relationship
Han et al 2015 (A)	B.A. Han, J.L. Kerby, C.L. Searle, A. Storfer, and A.R. Blaustein. Host species composition influences infection severity among amphibians in the absence of spillover transmission. Ecology and evolution 5(7):1432-1439, (2015).	67	NA	NA
Han et al 2015 (P)	B.A. Han, J.L. Kerby, C.L. Searle, A. Storfer, and A.R. Blaustein. Host species composition influences infection severity among amphibians in the absence of spillover transmission. Ecology and evolution 5(7):1432-1439, (2015).	67	NA	NA
Han et al 2015 (R)	B.A. Han, J.L. Kerby, C.L. Searle, A. Storfer, and A.R. Blaustein. Host species composition influences infection severity among amphibians in the absence of spillover transmission. Ecology and evolution 5(7):1432-1439, (2015).	67	NA	NA
Hantsch et al 2013 E alphitoides load (Fig 2a)	L. Hantsch, U. Braun, M. Scherer-Lorenzen, H. Bruelheide, Species richness and species identity effects on occurrence of foliar fungal pathogens in a tree diversity experiment. Ecosphere 4, (2013).	5	0.0677228	quadratic
Hantsch et al 2013 E hypophylla on Quercus load (Fig 2a)	L. Hantsch, U. Braun, M. Scherer-Lorenzen, H. Bruelheide, Species richness and species identity effects on occurrence of foliar fungal pathogens in a tree diversity experiment. Ecosphere 4, (2013).	5	0.441427	linear dilution
Hantsch et al 2013 P orbiculata on Fagus load (Fig 2b)	L. Hantsch, U. Braun, M. Scherer-Lorenzen, H. Bruelheide, Species richness and species identity effects on occurrence of foliar fungal pathogens in a tree diversity experiment. Ecosphere 4, (2013).	5	0.766985	linear dilution
Hantsch et al 2014 (Qp.2010)	L. Hantsch, S. Bien, S. Radatz, U. Braun, H. Auge, and H. Bruelheide. Tree diversity and the role of non‐host neighbour tree species in reducing fungal pathogen infestation. J Ecol 102(6):1673-1687, (2014).	68	0.0757752	polynomial
Hantsch et al 2014 (Qp.2011)	L. Hantsch, S. Bien, S. Radatz, U. Braun, H. Auge, and H. Bruelheide. Tree diversity and the role of non‐host neighbour tree species in reducing fungal pathogen infestation. J Ecol 102(6):1673-1687, (2014).	69	0.215109	linear dilution
Hantsch et al 2014 (Qp.2012)	L. Hantsch, S. Bien, S. Radatz, U. Braun, H. Auge, and H. Bruelheide. Tree diversity and the role of non‐host neighbour tree species in reducing fungal pathogen infestation. J Ecol 102(6):1673-1687, (2014).	70	-0.0731054	no relationship
Hantsch et al 2014 (Tc.2010)	L. Hantsch, S. Bien, S. Radatz, U. Braun, H. Auge, and H. Bruelheide. Tree diversity and the role of non‐host neighbour tree species in reducing fungal pathogen infestation. J Ecol 102(6):1673-1687, (2014).	68	0.10151	linear dilution
Hantsch et al 2014 (Tc.2011)	L. Hantsch, S. Bien, S. Radatz, U. Braun, H. Auge, and H. Bruelheide. Tree diversity and the role of non‐host neighbour tree species in reducing fungal pathogen infestation. J Ecol 102(6):1673-1687, (2014).	69	0.0233254	linear dilution
Hantsch et al 2014 (Tc.2012)	L. Hantsch, S. Bien, S. Radatz, U. Braun, H. Auge, and H. Bruelheide. Tree diversity and the role of non‐host neighbour tree species in reducing fungal pathogen infestation. J Ecol 102(6):1673-1687, (2014).	70	0.329287	linear dilution
Hydeman et al 2017	M.E. Hydeman, A.V. Longo, G. Velo‐Antón, D. Rodriguez, K.R. Zamudio, and R.C. Bell. Prevalence and genetic diversity of Batrachochytrium dendrobatidis in Central African island and continental amphibian communities. Ecology and evolution 7(19):7729-7738, (2017).	71	-0.130563	polynomial
Kedem et al 2014 (BART2)	H. Kedem, C. Cohen, I. Messika, M. Einav, S. Pilosof, and H. Hawlena. Multiple effects of host‐species diversity on coexisting host‐specific and host‐opportunistic microbes. Ecology 95(5):1173-1183, (2014).	72	NA	NA
Kedem et al 2014 (MH)	H. Kedem, C. Cohen, I. Messika, M. Einav, S. Pilosof, and H. Hawlena. Multiple effects of host‐species diversity on coexisting host‐specific and host‐opportunistic microbes. Ecology 95(5):1173-1183, (2014).	72	NA	NA
Kilonzo et al 2013 (Cryptosporidium)	C. Kilonzo et al., Fecal Shedding of Zoonotic Food-Borne Pathogens by Wild Rodents in a Major Agricultural Region of the Central California Coast. Applied and Environmental Microbiology 79, 6337-6344 (2013).	6	0.314609	no relationship
Kilonzo et al 2013 (E. coli)	C. Kilonzo et al., Fecal Shedding of Zoonotic Food-Borne Pathogens by Wild Rodents in a Major Agricultural Region of the Central California Coast. Applied and Environmental Microbiology 79, 6337-6344 (2013).	6	NA	no relationship
Kilonzo et al 2013 (Giardia)	C. Kilonzo et al., Fecal Shedding of Zoonotic Food-Borne Pathogens by Wild Rodents in a Major Agricultural Region of the Central California Coast. Applied and Environmental Microbiology 79, 6337-6344 (2013).	6	0.0723172	quadratic
Kilonzo et al 2013 (Salmonella)	C. Kilonzo et al., Fecal Shedding of Zoonotic Food-Borne Pathogens by Wild Rodents in a Major Agricultural Region of the Central California Coast. Applied and Environmental Microbiology 79, 6337-6344 (2013).	6	1.2982	linear dilution
Knops et al 2002 Lespedeza	J. M. H. Knops et al., Effects of plant species richness on invasion dynamics, disease outbreaks, insect abundances and diversity. Ecology Letters 2, 286-293 (1999).	7	0.449318	linear dilution
Knops et al 2002 Liatris	J. M. H. Knops et al., Effects of plant species richness on invasion dynamics, disease outbreaks, insect abundances and diversity. Ecology Letters 2, 286-293 (1999).	7	2.99322	polynomial
Knops et al 2002 Monarda	J. M. H. Knops et al., Effects of plant species richness on invasion dynamics, disease outbreaks, insect abundances and diversity. Ecology Letters 2, 286-293 (1999).	7	0.217407	no relationship
Knops et al 2002 Schizochyrium	J. M. H. Knops et al., Effects of plant species richness on invasion dynamics, disease outbreaks, insect abundances and diversity. Ecology Letters 2, 286-293 (1999).	7	0.36809	polynomial
LaCroix et al 2014	C. Lacroix et al., Non-random biodiversity loss underlies predictable increases in viral disease prevalence. Journal of the Royal Society Interface 11, (2014).	8	0.865234	linear dilution
Lagrue et al 2015 (Apatemon)	C. Lagrue, R. Poulin. Local diversity reduces infection risk across multiple freshwater host‐parasite associations. Freshwater biology 60(11), 2445-2454, (2015).	26	-8.82006e-16	no relationship
Lagrue et al 2015 (Coitocaecum)	C. Lagrue, R. Poulin. Local diversity reduces infection risk across multiple freshwater host‐parasite associations. Freshwater biology 60(11), 2445-2454, (2015).	26	0.187412	no relationship
Lagrue et al 2015 (Maritrema)	C. Lagrue, R. Poulin. Local diversity reduces infection risk across multiple freshwater host‐parasite associations. Freshwater biology 60(11), 2445-2454, (2015).	26	0.207207	polynomial
Lagrue et al 2015 (Microphalloidea)	C. Lagrue, R. Poulin. Local diversity reduces infection risk across multiple freshwater host‐parasite associations. Freshwater biology 60(11), 2445-2454, (2015).	26	0.126481	linear dilution
Lagrue et al 2015 (Microphallus)	C. Lagrue, R. Poulin. Local diversity reduces infection risk across multiple freshwater host‐parasite associations. Freshwater biology 60(11), 2445-2454, (2015).	26	0.0303999	quadratic
Lagrue et al 2015 (Pronocephalid I)	C. Lagrue, R. Poulin. Local diversity reduces infection risk across multiple freshwater host‐parasite associations. Freshwater biology 60(11), 2445-2454, (2015).	26	-0.194206	linear dilution
Lagrue et al 2015 (Pronocephalid IV)	C. Lagrue, R. Poulin. Local diversity reduces infection risk across multiple freshwater host‐parasite associations. Freshwater biology 60(11), 2445-2454, (2015).	26	NA	NA
Lagrue et al 2015 (Stegodexamene)	C. Lagrue, R. Poulin. Local diversity reduces infection risk across multiple freshwater host‐parasite associations. Freshwater biology 60(11), 2445-2454, (2015).	26	0.000643501	no relationship
Lagrue et al 2015 (Telogaster)	C. Lagrue, R. Poulin. Local diversity reduces infection risk across multiple freshwater host‐parasite associations. Freshwater biology 60(11), 2445-2454, (2015).	26	0.0386995	linear dilution
Lagrue et al 2015 (Tylodelphys)	C. Lagrue, R. Poulin. Local diversity reduces infection risk across multiple freshwater host‐parasite associations. Freshwater biology 60(11), 2445-2454, (2015).	26	-0.0184259	no relationship
Lagrue et al 2015 (Unidentified)	C. Lagrue, R. Poulin. Local diversity reduces infection risk across multiple freshwater host‐parasite associations. Freshwater biology 60(11), 2445-2454, (2015).	26	0.0865926	linear dilution
Levine et al 2017	R.S. Levine, D.L. Hedeen, M.W. Hedeen, G.L. Hamer, D.G. Mead, and U.D. Kitron. Avian species diversity and transmission of West Nile virus in Atlanta, Georgia. Parasites & vectors 10(1):62, (2017).	73	0.209261	no relationship
Liu et al 2016 (AP.blight)	X.Liu, S. Lyu, S. Zhou, and C.J. Bradshaw, Warming and fertilization alter the dilution effect of host diversity on disease severity. Ecology, 97(7), pp.1680-1689, (2016).	27	0.880062	quadratic
Liu et al 2016 (AP.bspot)	X.Liu, S. Lyu, S. Zhou, and C.J. Bradshaw, Warming and fertilization alter the dilution effect of host diversity on disease severity. Ecology, 97(7), pp.1680-1689, (2016).	27	0.318462	quadratic
Liu et al 2016 (AP.lspot)	X.Liu, S. Lyu, S. Zhou, and C.J. Bradshaw, Warming and fertilization alter the dilution effect of host diversity on disease severity. Ecology, 97(7), pp.1680-1689, (2016).	27	0.312224	quadratic
Liu et al 2016 (AP.mildew)	X.Liu, S. Lyu, S. Zhou, and C.J. Bradshaw, Warming and fertilization alter the dilution effect of host diversity on disease severity. Ecology, 97(7), pp.1680-1689, (2016).	27	0.462961	no relationship
Liu et al 2016 (AR.blight)	X.Liu, S. Lyu, S. Zhou, and C.J. Bradshaw, Warming and fertilization alter the dilution effect of host diversity on disease severity. Ecology, 97(7), pp.1680-1689, (2016).	27	NA	polynomial
Liu et al 2016 (AR.bspot)	X.Liu, S. Lyu, S. Zhou, and C.J. Bradshaw, Warming and fertilization alter the dilution effect of host diversity on disease severity. Ecology, 97(7), pp.1680-1689, (2016).	27	0.191899	polynomial
Liu et al 2016 (AR.lspot)	X.Liu, S. Lyu, S. Zhou, and C.J. Bradshaw, Warming and fertilization alter the dilution effect of host diversity on disease severity. Ecology, 97(7), pp.1680-1689, (2016).	27	0.529626	quadratic
Liu et al 2016 (AT.blight)	X.Liu, S. Lyu, S. Zhou, and C.J. Bradshaw, Warming and fertilization alter the dilution effect of host diversity on disease severity. Ecology, 97(7), pp.1680-1689, (2016).	27	NA	polynomial
Liu et al 2016 (AT.bspot)	X.Liu, S. Lyu, S. Zhou, and C.J. Bradshaw, Warming and fertilization alter the dilution effect of host diversity on disease severity. Ecology, 97(7), pp.1680-1689, (2016).	27	0.281606	polynomial
Liu et al 2016 (AT.lspot)	X.Liu, S. Lyu, S. Zhou, and C.J. Bradshaw, Warming and fertilization alter the dilution effect of host diversity on disease severity. Ecology, 97(7), pp.1680-1689, (2016).	27	3.48274	quadratic
Liu et al 2016 (EN.rusts)	X.Liu, S. Lyu, S. Zhou, and C.J. Bradshaw, Warming and fertilization alter the dilution effect of host diversity on disease severity. Ecology, 97(7), pp.1680-1689, (2016).	27	0.845354	linear dilution
Liu et al 2016 (EN.smuts)	X.Liu, S. Lyu, S. Zhou, and C.J. Bradshaw, Warming and fertilization alter the dilution effect of host diversity on disease severity. Ecology, 97(7), pp.1680-1689, (2016).	27	0.801738	quadratic
Liu et al 2016 (EN.spot)	X.Liu, S. Lyu, S. Zhou, and C.J. Bradshaw, Warming and fertilization alter the dilution effect of host diversity on disease severity. Ecology, 97(7), pp.1680-1689, (2016).	27	-0.738211	polynomial
Liu et al 2016 (FS.blight)	X.Liu, S. Lyu, S. Zhou, and C.J. Bradshaw, Warming and fertilization alter the dilution effect of host diversity on disease severity. Ecology, 97(7), pp.1680-1689, (2016).	27	1.24095	linear dilution
Liu et al 2016 (FS.lspot)	X.Liu, S. Lyu, S. Zhou, and C.J. Bradshaw, Warming and fertilization alter the dilution effect of host diversity on disease severity. Ecology, 97(7), pp.1680-1689, (2016).	27	0.785033	linear dilution
Liu et al 2016 (FS.mildew)	X.Liu, S. Lyu, S. Zhou, and C.J. Bradshaw, Warming and fertilization alter the dilution effect of host diversity on disease severity. Ecology, 97(7), pp.1680-1689, (2016).	27	NA	polynomial
Liu et al 2016 (FS.rusts)	X.Liu, S. Lyu, S. Zhou, and C.J. Bradshaw, Warming and fertilization alter the dilution effect of host diversity on disease severity. Ecology, 97(7), pp.1680-1689, (2016).	27	-0.0165693	polynomial
Liu et al 2016 (KH.blight)	X.Liu, S. Lyu, S. Zhou, and C.J. Bradshaw, Warming and fertilization alter the dilution effect of host diversity on disease severity. Ecology, 97(7), pp.1680-1689, (2016).	27	0.756828	linear dilution
Liu et al 2016 (KH.mildew)	X.Liu, S. Lyu, S. Zhou, and C.J. Bradshaw, Warming and fertilization alter the dilution effect of host diversity on disease severity. Ecology, 97(7), pp.1680-1689, (2016).	27	NA	polynomial
Liu et al 2016 (KH.rust)	X.Liu, S. Lyu, S. Zhou, and C.J. Bradshaw, Warming and fertilization alter the dilution effect of host diversity on disease severity. Ecology, 97(7), pp.1680-1689, (2016).	27	0.366602	quadratic
Liu et al 2016 (KH.spots)	X.Liu, S. Lyu, S. Zhou, and C.J. Bradshaw, Warming and fertilization alter the dilution effect of host diversity on disease severity. Ecology, 97(7), pp.1680-1689, (2016).	27	1.12239	linear dilution
Liu et al 2016 (KL.blight)	X.Liu, S. Lyu, S. Zhou, and C.J. Bradshaw, Warming and fertilization alter the dilution effect of host diversity on disease severity. Ecology, 97(7), pp.1680-1689, (2016).	27	0.837491	linear dilution
Liu et al 2016 (KL.bspot)	X.Liu, S. Lyu, S. Zhou, and C.J. Bradshaw, Warming and fertilization alter the dilution effect of host diversity on disease severity. Ecology, 97(7), pp.1680-1689, (2016).	27	0.371986	quadratic
Liu et al 2016 (KL.lspot)	X.Liu, S. Lyu, S. Zhou, and C.J. Bradshaw, Warming and fertilization alter the dilution effect of host diversity on disease severity. Ecology, 97(7), pp.1680-1689, (2016).	27	-1.14111	quadratic
Liu et al 2016 (KL.rusts)	X.Liu, S. Lyu, S. Zhou, and C.J. Bradshaw, Warming and fertilization alter the dilution effect of host diversity on disease severity. Ecology, 97(7), pp.1680-1689, (2016).	27	NA	no relationship
Liu et al 2016 (PP.bspot)	X.Liu, S. Lyu, S. Zhou, and C.J. Bradshaw, Warming and fertilization alter the dilution effect of host diversity on disease severity. Ecology, 97(7), pp.1680-1689, (2016).	27	2.59888	polynomial
Liu et al 2016 (PP.lspot)	X.Liu, S. Lyu, S. Zhou, and C.J. Bradshaw, Warming and fertilization alter the dilution effect of host diversity on disease severity. Ecology, 97(7), pp.1680-1689, (2016).	27	-0.0506606	quadratic
Liu et al 2016 (PP.mildew)	X.Liu, S. Lyu, S. Zhou, and C.J. Bradshaw, Warming and fertilization alter the dilution effect of host diversity on disease severity. Ecology, 97(7), pp.1680-1689, (2016).	27	1.68442	linear dilution
Liu et al 2016 (PP.rusts)	X.Liu, S. Lyu, S. Zhou, and C.J. Bradshaw, Warming and fertilization alter the dilution effect of host diversity on disease severity. Ecology, 97(7), pp.1680-1689, (2016).	27	-0.759857	polynomial
Liu et al 2016 (SN.bspot)	X.Liu, S. Lyu, S. Zhou, and C.J. Bradshaw, Warming and fertilization alter the dilution effect of host diversity on disease severity. Ecology, 97(7), pp.1680-1689, (2016).	27	0.1869	polynomial
Liu et al 2016 (SN.dmildew)	X.Liu, S. Lyu, S. Zhou, and C.J. Bradshaw, Warming and fertilization alter the dilution effect of host diversity on disease severity. Ecology, 97(7), pp.1680-1689, (2016).	27	NA	polynomial
Liu et al 2016 (SN.lspot)	X.Liu, S. Lyu, S. Zhou, and C.J. Bradshaw, Warming and fertilization alter the dilution effect of host diversity on disease severity. Ecology, 97(7), pp.1680-1689, (2016).	27	0.674276	polynomial
Liu et al 2016 (SS.bspot)	X.Liu, S. Lyu, S. Zhou, and C.J. Bradshaw, Warming and fertilization alter the dilution effect of host diversity on disease severity. Ecology, 97(7), pp.1680-1689, (2016).	27	0.974879	linear dilution
Liu et al 2016 (SS.lspot)	X.Liu, S. Lyu, S. Zhou, and C.J. Bradshaw, Warming and fertilization alter the dilution effect of host diversity on disease severity. Ecology, 97(7), pp.1680-1689, (2016).	27	NA	quadratic
Liu et al 2016 (SS.rusts)	X.Liu, S. Lyu, S. Zhou, and C.J. Bradshaw, Warming and fertilization alter the dilution effect of host diversity on disease severity. Ecology, 97(7), pp.1680-1689, (2016).	27	1.13627	linear dilution
Liu et al 2016 (TL.bspot)	X.Liu, S. Lyu, S. Zhou, and C.J. Bradshaw, Warming and fertilization alter the dilution effect of host diversity on disease severity. Ecology, 97(7), pp.1680-1689, (2016).	27	-0.197289	polynomial
Liu et al 2016 (TL.lspot)	X.Liu, S. Lyu, S. Zhou, and C.J. Bradshaw, Warming and fertilization alter the dilution effect of host diversity on disease severity. Ecology, 97(7), pp.1680-1689, (2016).	27	1.88642	polynomial
Liu et al 2016 (TL.rusts)	X.Liu, S. Lyu, S. Zhou, and C.J. Bradshaw, Warming and fertilization alter the dilution effect of host diversity on disease severity. Ecology, 97(7), pp.1680-1689, (2016).	27	NA	polynomial
Liu et al 2017	X. Liu, S. Lyu, D. Sun, C.J. Bradshaw, and S. Zhou. Species decline under nitrogen fertilization increases community-level competence of fungal diseases. Proc B, 284(1847): 20162621, (2017).	74	0.227862	linear dilution
Liu et al 2018 (random)	X.Liu, S. Lyu, S. Zhou, and C.J. Bradshaw, Warming and fertilization alter the dilution effect of host diversity on disease severity. Ecology, 97(7), pp.1680-1689, (2016).	28	0.139695	linear dilution
Liu et al 2018 (realistic)	X.Liu, S. Lyu, S. Zhou, and C.J. Bradshaw, Warming and fertilization alter the dilution effect of host diversity on disease severity. Ecology, 97(7), pp.1680-1689, (2016).	29	0.199829	polynomial
McLeish et al 2017	M. McLeish, S. Sacristán, A. Fraile, and F. García-Arenal. Scale dependencies and generalism in host use shape virus prevalence. ProcB284:1869, 20172066, (2017).	30	-0.584799	polynomial
Milholland et al 2017	M.T. Milholland, et al. Species identity supersedes the dilution effect concerning hantavirus prevalence at sites across Texas and Mexico. ILAR journal 58(3):401-412, (2017).	75	-0.819145	polynomial
Mills 2005	J. N. Mills, Regulation of Rodent-Borne viruses in the natural host: implications for human disease. Archives of Virology, 45-57 (2005).	9	0.303179	polynomial
Mitchell et al 2002	C. E. Mitchell, D. Tilman, J. V. Groth, Effects of grassland plant species diversity, abundance, and composition on foliar fungal disease. Ecology 83, 1713-1726 (2002).	10	0.29245	quadratic
Mitchell et al 2002(96B1 Andropogon fungal leaf spot)	C. E. Mitchell, D. Tilman, J. V. Groth, Effects of grassland plant species diversity, abundance, and composition on foliar fungal disease. Ecology 83, 1713-1726 (2002).	12	0.160125	linear dilution
Mitchell et al 2002(96B1 Asclepias fungal leaf spot)	C. E. Mitchell, D. Tilman, J. V. Groth, Effects of grassland plant species diversity, abundance, and composition on foliar fungal disease. Ecology 83, 1713-1726 (2002).	12	-0.18113	no relationship
Mitchell et al 2002(96B1 Aster fungal leaf spot)	C. E. Mitchell, D. Tilman, J. V. Groth, Effects of grassland plant species diversity, abundance, and composition on foliar fungal disease. Ecology 83, 1713-1726 (2002).	12	1.51945	polynomial
Mitchell et al 2002(96B1 Euphorbia Panicum rust on Euphorbia )	C. E. Mitchell, D. Tilman, J. V. Groth, Effects of grassland plant species diversity, abundance, and composition on foliar fungal disease. Ecology 83, 1713-1726 (2002).	12	0.778462	polynomial
Mitchell et al 2002(96B1 Lespedeza rust aecia )	C. E. Mitchell, D. Tilman, J. V. Groth, Effects of grassland plant species diversity, abundance, and composition on foliar fungal disease. Ecology 83, 1713-1726 (2002).	12	0.819337	polynomial
Mitchell et al 2002(96B1 Liatris fungal leaf spot)	C. E. Mitchell, D. Tilman, J. V. Groth, Effects of grassland plant species diversity, abundance, and composition on foliar fungal disease. Ecology 83, 1713-1726 (2002).	12	0.56563	polynomial
Mitchell et al 2002(96B1 Sorghastrum fungal leaf spot)	C. E. Mitchell, D. Tilman, J. V. Groth, Effects of grassland plant species diversity, abundance, and composition on foliar fungal disease. Ecology 83, 1713-1726 (2002).	12	-0.034337	no relationship
Mitchell et al 2002(96B2 Lespedeza fungal leaf spot)	C. E. Mitchell, D. Tilman, J. V. Groth, Effects of grassland plant species diversity, abundance, and composition on foliar fungal disease. Ecology 83, 1713-1726 (2002).	13	1.56881	quadratic
Mitchell et al 2002(96B2 Lespedeza rust telia )	C. E. Mitchell, D. Tilman, J. V. Groth, Effects of grassland plant species diversity, abundance, and composition on foliar fungal disease. Ecology 83, 1713-1726 (2002).	13	0.0182751	no relationship
Mitchell et al 2002(96B2 Monarda powdery mildew)	C. E. Mitchell, D. Tilman, J. V. Groth, Effects of grassland plant species diversity, abundance, and composition on foliar fungal disease. Ecology 83, 1713-1726 (2002).	13	2.75145	polynomial
Mitchell et al 2002(96B2 Schizachyrium fungal leaf spot)	C. E. Mitchell, D. Tilman, J. V. Groth, Effects of grassland plant species diversity, abundance, and composition on foliar fungal disease. Ecology 83, 1713-1726 (2002).	13	0.177678	linear dilution
Mitchell et al 2002(97B1 Euphorbia Panicum rust on Euphorbia )	C. E. Mitchell, D. Tilman, J. V. Groth, Effects of grassland plant species diversity, abundance, and composition on foliar fungal disease. Ecology 83, 1713-1726 (2002).	11	0.135037	polynomial
Mitchell et al 2002(97B1 Euphorbia Panicum rust on Panicum )	C. E. Mitchell, D. Tilman, J. V. Groth, Effects of grassland plant species diversity, abundance, and composition on foliar fungal disease. Ecology 83, 1713-1726 (2002).	11	0.309584	linear dilution
Mitchell et al 2002(98B1 Achillea leaf necrosis)	C. E. Mitchell, D. Tilman, J. V. Groth, Effects of grassland plant species diversity, abundance, and composition on foliar fungal disease. Ecology 83, 1713-1726 (2002).	10	0.283314	linear dilution
Mitchell et al 2002(98B1 Andropogon fungal leaf spot)	C. E. Mitchell, D. Tilman, J. V. Groth, Effects of grassland plant species diversity, abundance, and composition on foliar fungal disease. Ecology 83, 1713-1726 (2002).	10	0.0653313	linear dilution
Mitchell et al 2002(98B1 Anemone fungal leaf spot)	C. E. Mitchell, D. Tilman, J. V. Groth, Effects of grassland plant species diversity, abundance, and composition on foliar fungal disease. Ecology 83, 1713-1726 (2002).	10	0.751892	quadratic
Mitchell et al 2002(98B1 Asceplias fungal leaf spot)	C. E. Mitchell, D. Tilman, J. V. Groth, Effects of grassland plant species diversity, abundance, and composition on foliar fungal disease. Ecology 83, 1713-1726 (2002).	10	-0.188376	polynomial
Mitchell et al 2002(98B1 Aster fungal leaf spot)	C. E. Mitchell, D. Tilman, J. V. Groth, Effects of grassland plant species diversity, abundance, and composition on foliar fungal disease. Ecology 83, 1713-1726 (2002).	10	1.6959	quadratic
Mitchell et al 2002(98B1 Astragalus fungal leaf spot)	C. E. Mitchell, D. Tilman, J. V. Groth, Effects of grassland plant species diversity, abundance, and composition on foliar fungal disease. Ecology 83, 1713-1726 (2002).	10	-0.0150045	no relationship
Mitchell et al 2002(98B1 Bouteloua fungal leaf spot)	C. E. Mitchell, D. Tilman, J. V. Groth, Effects of grassland plant species diversity, abundance, and composition on foliar fungal disease. Ecology 83, 1713-1726 (2002).	10	0.439464	polynomial
Mitchell et al 2002(98B1 Buchloe fungal leaf spot)	C. E. Mitchell, D. Tilman, J. V. Groth, Effects of grassland plant species diversity, abundance, and composition on foliar fungal disease. Ecology 83, 1713-1726 (2002).	10	0.375854	no relationship
Mitchell et al 2002(98B1 Coreopsis bacterial leaf spot)	C. E. Mitchell, D. Tilman, J. V. Groth, Effects of grassland plant species diversity, abundance, and composition on foliar fungal disease. Ecology 83, 1713-1726 (2002).	10	2.91578	quadratic
Mitchell et al 2002(98B1 Coreopsis fungal leaf spot)	C. E. Mitchell, D. Tilman, J. V. Groth, Effects of grassland plant species diversity, abundance, and composition on foliar fungal disease. Ecology 83, 1713-1726 (2002).	10	3.29253	linear dilution
Mitchell et al 2002(98B1 Elymus fungal leaf spot)	C. E. Mitchell, D. Tilman, J. V. Groth, Effects of grassland plant species diversity, abundance, and composition on foliar fungal disease. Ecology 83, 1713-1726 (2002).	10	-0.107468	quadratic
Mitchell et al 2002(98B1 Euphorbia Panicum rust on Euphorbia )	C. E. Mitchell, D. Tilman, J. V. Groth, Effects of grassland plant species diversity, abundance, and composition on foliar fungal disease. Ecology 83, 1713-1726 (2002).	10	-0.199137	no relationship
Mitchell et al 2002(98B1 Euphorbia Panicum rust on Panicum )	C. E. Mitchell, D. Tilman, J. V. Groth, Effects of grassland plant species diversity, abundance, and composition on foliar fungal disease. Ecology 83, 1713-1726 (2002).	10	0.468499	linear dilution
Mitchell et al 2002(98B1 Lespedeza rust telia )	C. E. Mitchell, D. Tilman, J. V. Groth, Effects of grassland plant species diversity, abundance, and composition on foliar fungal disease. Ecology 83, 1713-1726 (2002).	10	-0.0697173	quadratic
[truncated: 80 more rows]

## Sheet: Figure S3
Study	Manuscript	data_source	Spatial extent (order of magnitude in km2)	Host mass (order of magnitude in g)
[truncated: 217 more rows]

## Sheet: Figure S4
Study	Manuscript	data_source	Spatial extent (order of magnitude in km2)	Spatial grain (in m2)	Constrained.skewness
[truncated: 217 more rows]

[truncated: 13 more sheets: Figure S5, Figure S6, Figure S7, Figure S8, Figure S9, Figure S10, Figure S11, Figure S12, Figure S13, Figure S14, Figure S15, Figure S16, Metadata]
